# Supplementary material for: In this current wildfire crisis, acknowledge widespread suffering
Source: Ambio. 2025 Jan 28;54(5):759–73. doi: 10.1007/s13280-024-02105-5 (PMC11965086; doi:10.1007/s13280-024-02105-5)
Supplement: Supplementary file 2 — Supplementary file2 (XLS 1277 kb) [file 13280_2024_2105_MOESM2_ESM.xls]

## Sheet: ABOUT
Ambio
Supplementary Information
This supplementary information has not been peer reviewed
Title of manuscript: In this current wildfire crisis, acknowledge widespread suffering

## Sheet: Review 1
Publication Type	Authors	Author Full Names	Article Title	Included/Excluded	Theme	Source Title	Abstract	Researcher Ids	Publication Year	DOI Link	Database	Column1	Column2	Column3	Column4	Column5	Column6	Column7	Column8	Column9	Column10	Column11	Column12	Column13	Column14	Column15	Column16	Column17	Column18	Column19	Column20	Column21	Column22	Column23	Column24	Column25	Column26	Column27	Column28	Column29	Column30	Column31	Column32	Column33	Column34	Column35	Column36	Column37	Column38
J	Voronova, OS; Zima, AL; Kladov, VL; Cherepanova, EV	Voronova, O. S.; Zima, A. L.; Kladov, V. L.; Cherepanova, E. V.	Anomalous Wildfires in Siberia in Summer 2019	I	E	IZVESTIYA ATMOSPHERIC AND OCEANIC PHYSICS	The results of satellite wildfire monitoring and estimates for the amounts of emissions of harmful gases and fine aerosols in Siberia from 2001 to 2019 are presented. The features of space monitoring used to assess the burned-out areas and the amounts of wildfire emissions are described. The analysis of satellite data processing has allowed us to reveal that the total burned-out areas and the amo…	Zima, Alla/AEG-3547-2022; Voronova, Olga/G-3149-2014; Kladov, Vladimir L/HJB-1800-2022	2020	http://dx.doi.org/10.1134/S000143382009025X	Web Of Science
J	Depountis, N; Michalopoulou, M; Kavoura, K; Nikolakopoulo, K; Sabatakakis, N	Depountis, Nikolaos; Michalopoulou, Maria; Kavoura, Katerina; Nikolakopoulo, Konstantinos; Sabatakakis, Nikolaos	Estimating Soil Erosion Rate Changes in Areas Affected by Wildfires	I	E	ISPRS INTERNATIONAL JOURNAL OF GEO-INFORMATION	In recent decades, wildfires have become a serious threat worldwide, producing disasters in the natural and anthropogenic environment as well as serious economic losses. One of wildfire's major impacts is soil erosion, as it may cause major problems in both the physical and anthropogenic environment and seriously affect the landscape. This study investigates the soil erosion rate changes in areas…	Michalopoulou, Maria/HNQ-7290-2023; Depountis, Nikolaos/AAN-9685-2021	2020	http://dx.doi.org/10.3390/ijgi9100562	Web Of Science
J	Pugh, BE; Colley, M; Dugdale, SJ; Edwards, P; Flitcroft, R; Holz, A; Johnson, M; Mariani, M; Means-Brous, M; Meyer, K; Moffett, KB; Renan, L; Schrodt, F; Thorne, C; Valman, S; Wijayratne, U; Field, R	Pugh, Brittany E.; Colley, Megan; Dugdale, Stephen J.; Edwards, Patrick; Flitcroft, Rebecca; Holz, Andres; Johnson, Matthew; Mariani, Michela; Means-Brous, Mickey; Meyer, Kate; Moffett, Kevan B.; Renan, Lisa; Schrodt, Franziska; Thorne, Colin; Valman, Samuel; Wijayratne, Upekala; Field, Richard	A possible role for river restoration enhancing biodiversity through interaction with wildfire	I	E	GLOBAL ECOLOGY AND BIOGEOGRAPHY	Background Historically, wildfire regimes produced important landscape-scale disturbances in many regions globally. The pyrodiversity begets biodiversity hypothesis suggests that wildfires that generate temporally and spatially heterogeneous mosaics of wildfire severity and post-burn recovery enhance biodiversity at landscape scales. However, river management has often led to channel incision tha…	Holz, Andres/D-1826-2014; Moffett, Kevan B./I-4899-2012; Flitcroft, Rebecca/HTT-3862-2023; Lima, Renan/IAO-0851-2023; Dugdale, Stephen/K-4251-2015; Schrodt, Franziska/D-2260-2017	2022	http://dx.doi.org/10.1111/geb.13555	Web Of Science
J	Bilichenko, IN; Sedykh, SA; Kichigina, NN; Li, ZH	Bilichenko, Irina N.; Sedykh, Sergey A.; Kichigina, Natalia N.; Li, Zehong	Impact of forest wildfires on components of mountain landscapes of the Baikal region	I	E	JOURNAL OF WILDLIFE AND BIODIVERSITY	Forest wildfires cover vast territories of mountainous Siberia. As a result, the appearance of the landscape changes completely, as well as the properties of its components. The paper considers the impact of wildfires on the components of the mountain-taiga geosystems of the Primorskii Range, which stretches along the western shore of Lake Baikal. This is the driest area in the Baikal region, wit…		2022	http://dx.doi.org/10.5281/zenodo.6570597	Web Of Science
J	Duan, R; Hepworth, KJ; Ormerod, KJ; Canon, C	Duan, Ran; Hepworth, K. J.; Ormerod, Kerri Jean; Canon, Chelsea	Promoting Concern for Climate Change: A Study of Wildfire Photographs Using Q Methodology	I	S	SCIENCE COMMUNICATION	This study employs Q methodology to identify responses to wildfire imagery and climate change concern. Using photographs shared on Twitter during California's 2018 Camp Fire, findings reveal three different perspectives on what images evoked the most concern among individuals: catastrophic destruction, smokescapes, and human or animal suffering. Results also reveal the images that evoke the least…	Ormerod, Kerri Jean/AAE-2776-2020	2021	http://dx.doi.org/10.1177/10755470211041689	Web Of Science
J	Wu, M; Luo, JM; Huang, T; Lian, LL; Chen, TL; Song, SJ; Wang, ZX; Ma, SX; Xie, CR; Zhao, Y; Mao, XX; Gao, H; Ma, JM	Wu, Min; Luo, Jinmu; Huang, Tao; Lian, Lulu; Chen, Tianlei; Song, Shijie; Wang, Zhanxiang; Ma, Shuxin; Xie, Chaoran; Zhao, Yuan; Mao, Xiaoxuan; Gao, Hong; Ma, Jianmin	Effects of African BaP emission from wildfire biomass burning on regional and global environment and human health	I	P	ENVIRONMENT INTERNATIONAL	The vegetation burning caused by wildfires can release significant quantities of aerosols and toxic chemicals into the atmosphere and result in health risk. Among these emitted pollutants, Benzo(a)pyrene (BaP), the most toxic congener of 16 parent PAHs (polycyclic aromatic hydrocarbons), has received widespread concerns because of its carcinogenicity to human health. Efforts have been made to inv…	Lian, Lulu/ABE-7677-2021; Wu, Min/IQR-4607-2023	2022	http://dx.doi.org/10.1016/j.envint.2022.107162	Web Of Science
J	Tapia, T; Lorca, A; Olivares, D; Negrete-Pincetic, M; Lamadrid, AJ	Tapia, Tomas; Lorca, Alvaro; Olivares, Daniel; Negrete-Pincetic, Matias; Lamadrid L, Alberto J.	A robust decision-support method based on optimization and simulation for wildfire resilience in highly renewable power systems	I	R	EUROPEAN JOURNAL OF OPERATIONAL RESEARCH	Wildfires can pose a major threat to the secure operation of power networks. Chile, California, and Australia have suffered from recent wildfires that have induced considerable power supply cuts. Further, as power systems move to a significant integration of variable renewable energy sources, successfully managing the impact of wildfires on the power supply can become even more challenging due to…		2021	http://dx.doi.org/10.1016/j.ejor.2021.02.008	Web Of Science
J	Baselli, G; Contreras, F; Lillo, M; Marin, M; Carrasco, RA	Baselli, Gianluca; Contreras, Felipe; Lillo, Matias; Marin, Magdalena; Carrasco, Rodrigo A.	Optimal decisions for salvage logging after wildfires	I	R	OMEGA-INTERNATIONAL JOURNAL OF MANAGEMENT SCIENCE	Strategic, tactical, and operational harvesting plans for the forestry and logging industry have been widely studied for more than 60 years. Many different settings and specific constraints due to legal, environmental, and operational requirements have been modeled, improving the performance of the harvesting process significantly. During the summer of 2017, Chile suffered from the most massive w…	Carrasco, Rodrigo A./HCH-3002-2022	2020	http://dx.doi.org/10.1016/j.omega.2019.06.002	Web Of Science
J	Francos, M; Lemus-Canovas, M	Francos, Marcos; Lemus-Canovas, Marc	Field observations and remote sensing techniques for evaluation of vegetal recovery after different wildfire severity in a Mediterranean ecosystem	I	E	BOSQUE	Many studies of Mediterranean ecosystems have analyzed vegetation recovery after a wildfire based on fieldwork or remote sensing; however, only a few have adopted a multi-approach assessment. The aim of this study is to determine the viability of a multi-approach using vegetation and remote sensing to observe vegetation recovery time in areas with different wildfire severity. The study area is lo…	FRANCOS, MARCOS/GZK-9623-2022; Lemus-Canovas, Marc/O-4315-2018	2021	http://dx.doi.org/10.4067/S0717-92002021000200245	Web Of Science
J	Peduto, D; Iervolino, L; Esposito, G; Foresta, V; Matano, F; Masi, R	Peduto, Dario; Iervolino, Luca; Esposito, Giuseppe; Foresta, Vito; Matano, Fabio; Masi, Rocco	Clues of wildfire-induced geotechnical changes in volcanic soils affected by post-fire slope instabilities	I	E	BULLETIN OF ENGINEERING GEOLOGY AND THE ENVIRONMENT	Wildfires can significantly affect mountain hillslopes through the combustion of trees and shrubs and changes in soil properties. The type and magnitude of the associated post-fire effects depend on several factors, including fire severity and soil physical-mechanical-hydraulic features that, coupled with climate and topographic conditions, may cause increased runoff, erosion, and slope instabili…	Esposito, Giuseppe/M-4178-2015; Matano, Fabio/G-1002-2011	2022	http://dx.doi.org/10.1007/s10064-022-02947-x	Web Of Science
J	Rovira, P; Romanya, J; Duguy, B	Rovira, Pere; Romanya, Joan; Duguy, Beatriz	Long-term effects of wildfires on the biochemical quality of soil organic matter: A study on Mediterranean shrublands	I	E	GEODERMA	Wildfires affect soil organic matter (SUM), mainly resulting in losses of the most labile fractions (in particular carbohydrates), an increased abundance of recalcitrant fractions and, specifically, an increase in SUM aromaticity. Most of these effects have been studied in laboratory experiments: under field conditions, post-fire recovery of the vegetation must be taken into account, for it resul…	Romanyà, Joan/K-7714-2014	2012	http://dx.doi.org/10.1016/j.geoderma.2012.02.011	Web Of Science
J	Liu, JC; Mickley, LJ; Sulprizio, MP; Dominici, F; Yue, X; Ebisu, K; Anderson, GB; Khan, RFA; Bravo, MA; Bell, ML	Liu, Jia Coco; Mickley, Loretta J.; Sulprizio, Melissa P.; Dominici, Francesca; Yue, Xu; Ebisu, Keita; Anderson, Georgiana Brooke; Khan, Rafi F. A.; Bravo, Mercedes A.; Bell, Michelle L.	Particulate air pollution from wildfires in the Western US under climate change	I	E	CLIMATIC CHANGE	Wildfire can impose a direct impact on human health under climate change. While the potential impacts of climate change on wildfires and resulting air pollution have been studied, it is not known who will be most affected by the growing threat of wildfires. Identifying communities that will be most affected will inform development of fire management strategies and disaster preparedness programs. …	Bell, Michelle/Y-4608-2018; Mickley, Loretta J/D-2021-2012; Yue, Xu/ABD-9066-2021; Ebisu, Keita/J-5087-2015	2016	http://dx.doi.org/10.1007/s10584-016-1762-6	Web Of Science
J	Fowler, M; Rad, AM; Utych, S; Adams, A; Alamian, S; Pierce, J; Dennison, P; Abatzoglou, JT; AghaKouchak, A; Montrose, L; Sadegh, M	Fowler, Mariah; Rad, Arash Modaresi; Utych, Stephen; Adams, Andrew; Alamian, Sanazsadat; Pierce, Jennifer; Dennison, Philip; Abatzoglou, John T.; AghaKouchak, Amir; Montrose, Luke; Sadegh, Mojtaba	A dataset on human perception of and response to wildfire smoke	I	S	SCIENTIFIC DATA	Wildfire smoke presents a growing threat in the Western U.S.; and human health, transportation, and economic systems in growing western communities suffer due to increasingly severe and widespread fires. While modelling wildfire activity and associated wildfire smoke distributions have substantially improved, understanding how people perceive and respond to emerging smoke hazards has received lit…	Abatzoglou, John T/C-7635-2012; Abatzoglou, John T/ABE-6134-2020; Utych, Stephen/AAE-8292-2021	2019	http://dx.doi.org/10.1038/s41597-019-0251-y	Web Of Science
J	Mataix-Solera, J; Arellano, EC; Jana, JE; Olivares, L; Guardiola, J; Arcenegui, V; Garcia-Carmona, M; Garcia-Franco, N; Valenzuela, P	Mataix-Solera, Jorge; Arellano, Eduardo C.; Jana, Jorge E.; Olivares, Luis; Guardiola, Jose; Arcenegui, Victoria; Garcia-Carmona, Minerva; Garcia-Franco, Noelia; Valenzuela, Patricio	Soil Vulnerability Indicators to Degradation by Wildfires in Torres del Paine National Park (Patagonia, Chile)	I	E	SPANISH JOURNAL OF SOIL SCIENCE	Wildfires are a common phenomenon globally, nonetheless some ecosystems are more adapted than others. In this work, we show results of a study conducted in Torres del Paine National Park (Chile) that suffered a big forest fire in 2011, affecting 17,666 ha. The Park is located in the transitional forest-steppe zone whose annual rainfall varies between 300 and 1,500 mm. Plant communities goes from …	Mataix-Solera, Jorge/A-3520-2008; García-Carmona, Minerva/AAE-9454-2020	2021	http://dx.doi.org/10.3389/sjss.2021.10008	Web Of Science
J	Kupfer, JA; Miller, JD	Kupfer, JA; Miller, JD	Wildfire effects and post-fire responses of an invasive mesquite population: the interactive importance of grazing and non-native herbaceous species invasion	I	E	JOURNAL OF BIOGEOGRAPHY	Aim To determine how responses of an established velvet mesquite (Prosopis velutina Woot.) population to a 2002 wildfire were shaped by grazing and non-native herbaceous species invasions, both of which influenced fire behaviour. Location The study was conducted on contiguous ranches (one actively grazed by cattle, one that had not been grazed since 1968) in the Sonoita Valley of southern Arizona…	Kupfer, John A/H-4066-2011	2005	http://dx.doi.org/10.1111/j.1365-2699.2004.01217.x	Web Of Science
J	Carbajal, N; Pineda-Martinez, LF; Vicente, FB	Carbajal, Noel; Pineda-Martinez, Luis F.; Bautista Vicente, Flor	Air Quality Deterioration of Urban Areas Caused by Wildfires in a Natural Reservoir Forest of Mexico	I	E	ADVANCES IN METEOROLOGY	Many regions of the world suffer loss of vegetation and reduced air quality due to wildfires. Studies on aerosol emissions by wildfires often discuss the negative effects of atmospheric contaminants from a regional or mesoscale perspective. The occurrence of wildfires reveals that a high percentage takes place close to large urban areas. Very high concentration of pollutants and PM10 particulate …	Pineda-Martinez, Luis F/AAR-3588-2021	2015	http://dx.doi.org/10.1155/2015/912946	Web Of Science
J	Nemens, DG; Varner, JM; Kidd, KR; Wing, B	Nemens, Deborah G.; Varner, J. Morgan; Kidd, Kathryn R.; Wing, Brian	Do repeated wildfires promote restoration of oak woodlands in mixed-conifer landscapes?	I	E	FOREST ECOLOGY AND MANAGEMENT	Oak woodlands are dependent on frequent fire to maintain the low stem density and diverse understories that typify these ecosystems. Without this recurrent disturbance, fire-sensitive conifer competitors encroach on oaks, reducing their vigor, and diminishing habitat quality. In fire-excluded oak woodlands, stand-replacing wildfire can trigger shifts in canopy dominance from seed-generated conife…		2018	http://dx.doi.org/10.1016/j.foreco.2018.05.023	Web Of Science
J	Rollan, A; Real, J	Rollan, Alex; Real, Joan	Effect of wildfires and post-fire forest treatments on rabbit abundance	I	Positive E	EUROPEAN JOURNAL OF WILDLIFE RESEARCH	One of the main factors involved in the decline in the European wild rabbit in the Iberian Peninsula is the loss of suitable habitats caused by abandonment of agricultural and grazing activities. Nowadays, Mediterranean landscapes suffer from wildfires that affect extensive areas and produce considerable habitat changes. However, little is known about the influence of wildfires and post-fire trea…	Real, Joan/L-1590-2017	2011	http://dx.doi.org/10.1007/s10344-010-0412-y	Web Of Science
J	Winoto-Lewin, S; Sanger, JC; Kirkpatrick, JB	Winoto-Lewin, Suyanti; Sanger, Jennifer C.; Kirkpatrick, James B.	Propensities of Old Growth, Mature and Regrowth Wet Eucalypt Forest, and Eucalyptus nitens Plantation, to Burn During Wildfire and Suffer Fire-Induced Crown Death	I	E	FIRE-SWITZERLAND	There are conflicting conclusions on how the flammability of wet eucalypt forests changes in the time after disturbances such as logging or wildfire. Some conclude that forests are most flammable in the decades following disturbance, while others conclude that disturbance has no effect on flammability. The comparative flammability of Eucalyptus nitens plantations in the same environment as wet eu…		2020	http://dx.doi.org/10.3390/fire3020013	Web Of Science
J	Beresford, NA; Barnett, CL; Gashchak, S; Kashparov, V; Kirieiev, SI; Levchuk, S; Morozova, V; Smith, JT; Wood, MD	Beresford, Nicholas A.; Barnett, Catherine L.; Gashchak, Sergii; Kashparov, Valery; Kirieiev, Serhii I.; Levchuk, Sviatoslav; Morozova, Valeriia; Smith, James T.; Wood, Michael D.	Wildfires in the Chornobyl exclusion zone-Risks and consequences	I	P	INTEGRATED ENVIRONMENTAL ASSESSMENT AND MANAGEMENT	Following the 1986 Chornobyl accident, an area approaching 5000 km(2) surrounding the nuclear plant was abandoned, creating the Chornobyl exclusion zone (CEZ). Although this area likely contains the most radioactive terrestrial ecosystem on earth, the absence of humans and associated activities for nearly 35 years since the accident has resulted in increases in wildlife numbers. Both the Belaruss…	Kashparov, Valery A/A-9578-2016; Morozova, Valeriia/HJY-3009-2023; NULES, NUBiP/ABC-8391-2021; Gashchak, Sergii/AAD-8420-2022; Levchuk, Sviatoslav/X-1276-2018	2021	http://dx.doi.org/10.1002/ieam.4424	Web Of Science
J	Blakey, RV; Sikich, JA; Blumstein, DT; Riley, SPD	Blakey, Rachel V.; Sikich, Jeff A.; Blumstein, Daniel T.; Riley, Seth P. D.	Mountain lions avoid burned areas and increase risky behavior after wildfire in a fragmented urban landscape	I	E	CURRENT BIOLOGY	Urban environments are high risk areas for large carnivores, where anthropogenic disturbances can reduce fitness and increase mortality risk.(1) When catastrophic events like large wildfires occur, trade-offs between acquiring resources and avoiding risks of the urban environment are intensified. This landscape context could lead to an increase in risk-taking behavior by carnivores if burned area…		2022	http://dx.doi.org/10.1016/j.cub.2022.08.082	Web Of Science
J	Price, O; Roberts, B	Price, Owen; Roberts, Bridget	The role of construction standards on building impact of the 2013 Linksview Wildfire, Australia	I	S	FIRE SAFETY JOURNAL	The 2013 Linksview fire destroyed 195 houses in the Blue Mountains of NSW in 2013. In this study, we examined the role of construction codes on the impact of houses exposed to the fire, by extracting details of construction year and standard for 466 houses from the archives of the Blue Mountains City Council.Houses built to standards imposed from 2000 fared better than previous standards, though …	Price, Owen F/H-4033-2012	2022	http://dx.doi.org/10.1016/j.firesaf.2022.103545	Web Of Science
J	Guenon, R; Gros, R	Guenon, Rene; Gros, Raphael	Frequent-wildfires with shortened time-since-fire affect soil microbial functional stability to drying and rewetting events	I	E	SOIL BIOLOGY & BIOCHEMISTRY	This study analysed the resistance and resilience to 1 and 4 successive drying and rewetting (D/Rw) cycles of some processes driven by soil microbes, when soils have previously suffered from frequent wildfires with both short and longer time since fire. We hypothesised that frequent and recent wildfires destroying sensitive microbial species together with resource availability (C and N) might ham…		2013	http://dx.doi.org/10.1016/j.soilbio.2012.07.006	Web Of Science
J	Yang, AN; Yang, J; Yang, D; Xu, RT; He, YQ; Aragon, A; Qiu, H	Yang, Anni; Yang, Jue; Yang, Di; Xu, Rongting; He, Yaqian; Aragon, Amanda; Qiu, Han	Human Mobility to Parks Under the COVID-19 Pandemic and Wildfire seasons in the Western and Central United States	I	P	GEOHEALTH	In 2020, people's health suffered a great crisis under the dual effects of the COVID-19 pandemic and the extensive, severe wildfires in the western and central United States. Parks, including city, national, and cultural parks, offer a unique opportunity for people to maintain their recreation behaviors following the social distancing protocols during the pandemic. However, massive forest wildfir…	He, Yaqian/AAH-6388-2019	2021	http://dx.doi.org/10.1029/2021GH000494	Web Of Science
J	Wong-Parodi, G	Wong-Parodi, Gabrielle	When climate change adaptation becomes a looming threat to society: Exploring views and responses to California wildfires and public safety power shutoffs	I	S	ENERGY RESEARCH & SOCIAL SCIENCE	Communities worldwide will increasingly be called upon to bear the burden of the direct impact of climate change, and also the externalities associated with avoiding the worst. This begs the question: How do we protect the well-being of populations living with climate impacts without causing unintentional harm via poorly planned or managed adaptation actions? This Perspective presenting an explor…		2020	http://dx.doi.org/10.1016/j.erss.2020.101757	Web Of Science
J	Troumbis, AY; Kalabokidis, K; Palaiologou, P	Troumbis, Andreas Y.; Kalabokidis, Kostas; Palaiologou, Palaiologos	Diverging rationalities between forest fire management services and the general public after the 21st-century mega-fires in Greece	I	S	JOURNAL OF FORESTRY RESEARCH	Wildfire risk related to hazards on people and assets is expected to increase in the face of climate change, especially in fire-prone environments such as the Mediterranean Basin. Distinguishing rationalities, i.e., the complex profile of multi-thematic, wildfire-related perceptions that collectively characterize and quantify all of a society's responses, its interrelations, and influence on its …	Palaiologou, Palaiologos/O-7176-2018	2022	http://dx.doi.org/10.1007/s11676-021-01371-3	Web Of Science
J	Lei, MY; Cui, YF; Ni, JJ; Zhang, GT; Li, Y; Wang, H; Liu, DZ; Yi, SJ; Jin, W; Zhou, LQ	Lei, Mingyu; Cui, Yifei; Ni, Junjun; Zhang, Guotao; Li, Yao; Wang, Hao; Liu, Dingzhu; Yi, Shujian; Jin, Wen; Zhou, Liqin	Temporal evolution of the hydromechanical properties of soil-root systems in a forest fire in China	I	E	SCIENCE OF THE TOTAL ENVIRONMENT	Y Plant roots generally enhance soil strength and stabilize slopes through hydro-mechanical effects, especially in forested areas prone to shallow slope failure. Forest fires can severely weaken the hydro-mechanical contribution of roots to slopes, however, the hydro-mechanical characteristics of soil-root systems (SRS) affected by wildfire remain poorly understood. To obtain insight into the pos…	Ni, Junjun/HKN-6499-2023; Shujian, Yi/AAL-7473-2021	2022	http://dx.doi.org/10.1016/j.scitotenv.2021.151165	Web Of Science
J	Chafer, CJ; Noonan, M; Macnaught, E	Chafer, CJ; Noonan, M; Macnaught, E	The post-fire measurement of fire severity and intensity in the Christmas 2001 Sydney wildfires	I	E	INTERNATIONAL JOURNAL OF WILDLAND FIRE	Using pre- and post-fire satellite imagery from SPOT2, we examined the fire severity and intensity of the Christmas 2001 wildfires in the greater Sydney Basin, Australia. We computed a Normalised Difference Vegetation Index (NDVI) from the two satellite images captured before ( November 2001) and after ( January 2002) the wildfires, then subtracted the later from the former to produce a differenc…		2004	http://dx.doi.org/10.1071/WF03041	Web Of Science
J	Davison, G; Barkjohn, KK; Hagler, GSW; Holder, AL; Coefield, S; Noonan, C; Hassett-Sipple, B	Davison, Gilliane; Barkjohn, Karoline K.; Hagler, Gayle S. W.; Holder, Amara L.; Coefield, Sarah; Noonan, Curtis; Hassett-Sipple, Beth	Creating Clean Air Spaces During Wildland Fire Smoke Episodes: Web Summit Summary	I	P	FRONTIERS IN PUBLIC HEALTH	Effective strategies to reduce indoor air pollutant concentrations during wildfire smoke events are critically needed. Worldwide, communities in areas prone to wildfires may suffer from annual smoke exposure events lasting from days to weeks. In addition, there are many areas of the world where high pollution events are common and where methods employed to reduce exposure to pollution may have re…	Noonan, Curtis W/B-2198-2015; Barkjohn, Karoline/J-3711-2019	2021	http://dx.doi.org/10.3389/fpubh.2021.508971	Web Of Science
J	Evangeliou, N; Balkanski, Y; Cozic, A; Hao, WM; Moller, AP	Evangeliou, Nikolaos; Balkanski, Yves; Cozic, Anne; Hao, Wei Min; Moller, Anders Pape	Wildfires in Chernobyl-contaminated forests and risks to the population and the environment: A new nuclear disaster about to happen?	I	P	ENVIRONMENT INTERNATIONAL	Radioactive contamination in Ukraine, Belarus and Russia after the Chernobyl accident left large rural and forest areas to their own fate. Forest succession in conjunction with lack of forest management started gradually transforming the landscape. During the last 28 years dead wood and litter have dramatically accumulated in these areas, whereas climate change has increased temperature and favor…	Moller, Anders/O-6665-2016; Evangeliou, Nikolaos/A-7547-2012; Balkanski, Yves/A-6616-2011	2014	http://dx.doi.org/10.1016/j.envint.2014.08.012	Web Of Science
J	Prior, LD; Foyster, SM; Furlaud, JM; Williamson, GJ; Bowman, DMJS	Prior, Lynda D.; Foyster, Scott M.; Furlaud, James M.; Williamson, Grant J.; Bowman, David M. J. S.	Using permanent forest plots to evaluate the resilience to fire of Tasmania's tall wet eucalypt forests	I	E	FOREST ECOLOGY AND MANAGEMENT	The vulnerability to repeated high severity fires of tall wet eucalypt forests (TWEF) dominated by obligate seeder species is widely understood. However, 80% of Tasmania's TWEF are dominated by resprouter species, and while these forests are more resilient to wildfire than those dominated by obligate seeders, the degree of their resilience is not well documented. Recently, two wildfires affected …	Williamson, Grant/J-7514-2014; Furlaud, James/AAY-3351-2021; Prior, Lynda/A-7460-2012	2022	http://dx.doi.org/10.1016/j.foreco.2021.119922	Web Of Science
J	Seeley, M; Hede, H; Bylart, M; Rodwell, J	Seeley, Maddison; Hede, Hamish; Bylart, Mitchell; Rodwell, John	Diagnosing the Institutional Forces Impacting Australia's Aerial Firefighting Capability	I	R	SUSTAINABILITY	Climate change is resulting in more wildfires, and increasingly, there are overlapping wildfire seasons between the northern and southern hemispheres. The changing climate is especially impacting the nature of aerial firefighting. This study uses an institutional lens to analyse the resources and structures associated with aerial firefighting in Australia. A set of convergent interviews of subjec…	Rodwell, John J/C-4778-2008	2023	http://dx.doi.org/10.3390/su15021636	Web Of Science
J	Bellia, E; Campobello, D; Sara, M	Bellia, Enrico; Campobello, Daniela; Sara, Maurizio	Great tit (Parus major) breeding in fire-prone oak woods: differential effects of post-fire conditions on reproductive stages	I	E	INTERNATIONAL JOURNAL OF WILDLAND FIRE	Wildfires negatively affect the overall reproductive success of several woodland avian species, but there is scarce information about which stages of the nesting cycle are specifically affected. We conducted a 3-year study to identify the effects of fire on the reproductive parameters of the great tit (Parus major) and the survival of its nests at different stages of the nesting cycle. We recorde…	Sarà, Maurizio/H-2662-2012	2011	http://dx.doi.org/10.1071/WF09129	Web Of Science
J	Giovannini, G; Vallejo, R; Lucchesi, S; Bautista, S; Ciompi, S; Llovet, J	Giovannini, G; Vallejo, R; Lucchesi, S; Bautista, S; Ciompi, S; Llovet, J	Effects of land use and eventual fire on soil erodibility in dry Mediterranean conditions	I	E	FOREST ECOLOGY AND MANAGEMENT	The Mediterranean countries of Europe have suffered deep land-use transformations during this century and the expansion of wildfires after generalized land abandonment in the marginal uplands. Differences in soil properties due to land use may lead to different responses of the ecosystem in case of fire. We analyze how soil erodibility in a cropland and oldfields of different age after abandonmen…	Bautista, Susana/M-2486-2014; Lopez, Juan Llovet/H-4420-2015; Bautista, Susana/AAD-1123-2020	2001	http://dx.doi.org/10.1016/S0378-1127(00)00437-0	Web Of Science
J	Pausas, JC; Llovet, J; Rodrigo, A; Vallejo, R	Pausas, Juli C.; Llovet, Joan; Rodrigo, Anselm; Vallejo, Ramon	Are wildfires a disaster in the Mediterranean basin? - A review	I	E	INTERNATIONAL JOURNAL OF WILDLAND FIRE	Evolutionary and paleoecological studies Suggest that fires are natural in the Mediterranean basin. However, the important increase in the number of fires and area burned during the 20th century has created the perception that fires are disasters. In the present paper, we review to what extent fires are generating ecological disasters in the Mediterranean basin, in view of current fire regimes an…	Rodrigo, Anselm/AAH-1553-2022; Lopez, Juan Llovet/H-4420-2015; Vallejo, V. Ramon/L-8688-2014; Rodrigo, Anselm/AFL-9450-2022; Pausas, Juli/C-5794-2008	2008	http://dx.doi.org/10.1071/WF07151	Web Of Science
J	Espelta, JM; Verkaik, I; Eugenio, M; Lloret, F	Maria Espelta, Josep; Verkaik, Iraima; Eugenio, Marcia; Lloret, Francisco	Recurrent wildfires constrain long-term reproduction ability in Pinus halepensis Mill	I	E	INTERNATIONAL JOURNAL OF WILDLAND FIRE	Increasing fire recurrence is a major problem threatening Mediterranean-type ecosystems. Moreover, this pattern is predicted to increase owing to global change. Although a reduction in the density and growth of post-fire regeneration is usually observed in recurrently burnt areas, the potential effects on reproductive ability have seldom been explored. The aim of the present study is to investiga…	Eugenio-Gozalbo, Marcia/AAL-7699-2020; Eugenio, Marcia/J-4441-2016; Espelta, Josep M/I-3891-2016; Lloret, Francisco/H-2711-2015	2008	http://dx.doi.org/10.1071/WF07078	Web Of Science
J	Bowman, DMJS; Williamson, GJ; Gibson, RK; Bradstock, RA; Keenan, RJ	Bowman, David M. J. S.; Williamson, Grant J.; Gibson, Rebecca K.; Bradstock, Ross A.; Keenan, Rodney J.	The severity and extent of the Australia 2019-20 Eucalyptus forest fires are not the legacy of forest management	I	E	NATURE ECOLOGY & EVOLUTION	Geospatial analysis of forest canopy damage in over half the area burned in the 2019-20 southeast Australian wildfires shows that spatial factors and weather determine burning severity much more than past logging and wildfire disturbance. The 2019-20 wildfires in eastern Australia presented a globally important opportunity to evaluate the respective roles of climatic drivers and natural and anthr…	Gibson, Rebecca K/P-3580-2017; Williamson, Grant/J-7514-2014; Bowman, David/A-2930-2011	2021	http://dx.doi.org/10.1038/s41559-021-01464-6	Web Of Science
J	Arneaud, LL; Farrell, AD; Oatham, MP	Arneaud, Linton Lee; Farrell, Aidan D.; Oatham, Michael P.	Do arboreal termite nests increase mortality in Mauritia flexuosa L. f. (Arecaceae) during wildfires?	I	E	NEOTROPICAL BIODIVERSITY	Moriche palm (Mauritia flexuosa Linn f. [Arecaceae]) is a dominant species in the savanna margins of the Caribbean island of Trinidad. The savanna margins are frequently subjected to fires and the moriche palm, like many palm species, is adapted to cope with a degree of fire damage. These palms also frequently host large termite nests that tend to burn during fires, which causes further damage to…		2021	http://dx.doi.org/10.1080/23766808.2021.1899550	Web Of Science
J	Kim, Y; Jeong, MH; Youm, M; Kim, J; Kim, J	Kim, Yunhee; Jeong, Myeong-Hun; Youm, Minkyo; Kim, Junkyeong; Kim, Jinpyung	Recovery of Forest Vegetation in a Burnt Area in the Republic of Korea: A Perspective Based on Sentinel-2 Data	I	E	APPLIED SCIENCES-BASEL	Forest fires are severe disasters that cause significant damage in the Republic of Korea and the entire world, and an effort is being made to prevent forest fires internationally. The Republic of Korea budgets 3.38 million USD every year to prevent forest fires. However, an average of 430 wildfires occur nationwide annually. Thirty-eight percent of the forest fire budget is used for forest restor…		2021	http://dx.doi.org/10.3390/app11062570	Web Of Science
J	Vasquez, MJR; Benoist, A; Roda, JM; Fortin, M	Rodriguez Vasquez, M. J.; Benoist, A.; Roda, J. -M.; Fortin, M.	Estimating Greenhouse Gas Emissions From Peat Combustion in Wildfires on Indonesian Peatlands, and Their Uncertainty	I	E	GLOBAL BIOGEOCHEMICAL CYCLES	Peatlands play an important role as carbon pools, storing a third of the world's soil carbon. However, peatlands in Southeast Asia have suffered from depletion due to economic pressure and the demand for natural resources, often caused by land use changes and fires. Usually, land preparation requires drainage and fires, resulting in major greenhouse gas (GHG) emissions into the atmosphere. In thi…		2021	http://dx.doi.org/10.1029/2019GB006218	Web Of Science
J	Lowe, K; Castley, JG; Hero, JM	Lowe, Katrin; Castley, J. Guy; Hero, Jean-Marc	Acid frogs can stand the heat: amphibian resilience to wildfire in coastal wetlands of eastern Australia	I	Positive E	INTERNATIONAL JOURNAL OF WILDLAND FIRE	Fire has varying effects on species ecology. Knowledge of amphibian responses to fire is particularly limited, with variable responses reported amongst studies. Variability is attributed to differences in fire regimes, sampling methodologies, historical exposure to fire and species traits. Acid frogs, a group of amphibians restricted to acidic coastal heath wetlands of eastern Australia, occupy a…	Hero, Jean-Marc/A-4257-2010; Castley, James Guy/A-7056-2010; Lowe, Katrin/F-1612-2011	2013	http://dx.doi.org/10.1071/WF12128	Web Of Science
J	Moya, D; Sagra, J; Lucas-Borja, ME; Plaza-Alvarez, PA; Gonzalez-Romero, J; De Las Heras, J; Ferrandis, P	Moya, Daniel; Sagra, Javier; Esteban Lucas-Borja, Manuel; Antonio Plaza-Alvarez, Pedro; Gonzalez-Romero, Javier; De Las Heras, Jorge; Ferrandis, Pablo	Post-Fire Recovery of Vegetation and Diversity Patterns in Semiarid Pinus halepensis Mill. Habitats after Salvage Logging	I	E	FORESTS	After wildfires, emergency actions and post-fire management are implemented to mitigate fire damage. Salvage logging is a tool often applied to burned stands, but despite being a post-fire forest management tool to restore ecosystem functions, its ecological effects remain poorly understood. In the Mediterranean Basin, where land use and land-use change are bringing about changes in drought perio…	Moya, Daniel/N-1616-2019; González-Romero, Javier/AAH-4214-2021; Lucas Borja, Manuel Esteban/J-5363-2016; De las Heras, Jorge/I-1033-2015	2020	http://dx.doi.org/10.3390/f11121345	Web Of Science
J	Mataix-Solera, J; Cerda, A; Arcenegui, V; Jordan, A; Zavala, LM	Mataix-Solera, J.; Cerda, A.; Arcenegui, V.; Jordan, A.; Zavala, L. M.	Fire effects on soil aggregation: A review	I	E	EARTH-SCIENCE REVIEWS	Fire can affect soil properties depending on a number of factors including fire severity and soil type. Aggregate stability (AS) refers to soil structure resilience in response to external mechanical forces. Many authors consider soil aggregation to be a parameter reflecting soil health, as it depends on chemical, physical and biological factors. The response of AS to forest fires is complex, sin…	Lopez, Antonio Jordan/E-6386-2010; Mataix-Solera, Jorge/A-3520-2008; Cerda, Artemi/I-4670-2013; Zavala, Lorena M/F-6530-2010	2011	http://dx.doi.org/10.1016/j.earscirev.2011.08.002	Web Of Science
J	Eriksen, C; Ditrich, T	Eriksen, Christine; Ditrich, Tamara	The relevance of mindfulness practice for trauma-exposed disaster researchers	I	M	EMOTION SPACE AND SOCIETY	This paper aims to raise awareness of vicarious trauma amongst disaster researchers, and suggests ways to prevent vicarious traumatisation from happening and/or reaching incapacitating levels. The paper examines the potential of mindfulness practice, grounded in Buddhist meditation, as a set of contemplation tools through which optimal level of functionality can be maintained or restored. The rel…	Eriksen, Christine/J-6912-2012	2015	http://dx.doi.org/10.1016/j.emospa.2015.07.004	Web Of Science
J	Perez, VQ; Rodriguez, GM; Aguilar, MJC	Perez, Victor Quintanilla; Meaza Rodriguez, Guillermo; Aguilar, M. Jose Cuesta	Disruption of the current Chilean north-patagonian forest arising from the impact of wildfires over the last half century. Preliminary study in the Andean Figueroa river	I	E	BOLETIN DE LA ASOCIACION DE GEOGRAFOS ESPANOLES	The northpatagonic forests of the Aisen meridional region (44 degrees-48 degrees S) have suffered huge fires between 1936 and 1952. These fires have been produced by pioneers and stockman that burned the native vegetation in order to live in the prairie. Because of that, the forest was reduced in 37% in that period. After half a century of produced this impact, the burned ecosystem be-ins to rege…	Aguilar, María José Cuesta/AAA-7977-2019	2008		Web Of Science
J	Vargas-Cuentas, NI; Roman-Gonzalez, A	Vargas-Cuentas, Natalia Indira; Roman-Gonzalez, Avid	Satellite-Based Analysis of Forest Fires in the Bolivian Chiquitania and Amazon Region: Case 2019	I	E	IEEE AEROSPACE AND ELECTRONIC SYSTEMS MAGAZINE	In the penultimate quarter of 2019, Bolivia suffered multiple forest fires in the Chiquitania and the Amazon region. According to experts and authorities, a category six wildfire, consumed at a rate of 4000 hectares per hour. Given this event, this article aims to use Landsat 8 satellite imagery to calculate the Normalized Burn Ratio (NBR), the Normalized Burn Ratio-Thermal (NBR-T), the Normalize…	; Roman-Gonzalez, Avid/H-2356-2011	2021	http://dx.doi.org/10.1109/MAES.2020.3033392	Web Of Science
J	Xu, C; You, C	Xu, Chao; You, Chao	Climate-linked increasing vegetation fires in global high mountains	I	E	ECOGRAPHY	The spatiotemporal variability of vegetation fires is essential for understanding changes in the climate and ecosystem in mountainous regions. MODIS Collection 6 active fire products indicate that the area burned by vegetation fires declined globally from over 4.27 million km(2) to less than 3.52 million km(2) annually during 2001-2021. In contrast, global high mountains higher than 3000 m have e…	You, Chao/AAD-7049-2022	2022	http://dx.doi.org/10.1111/ecog.06527	Web Of Science
J	Loum, M	Loum, Mary	The Verdict on Environmental Harm: Leave it to the Jury	I	R	ECOLOGY LAW QUARTERLY	The appropriate way to value damage to a natural resource is constantly a contentious point in litigation, in particular with regards to nontangible environmental harms. A commonly used method of assessing the value of intangible environmental damages is contingent valuation. Contingent valuation uses a survey to poll the general public and place value on the natural resource in question. However…		2013		Web Of Science
J	Merrick, MJ; Morandini, M; Greer, VL; Koprowski, JL	Merrick, Melissa J.; Morandini, Marina; Greer, Vicki L.; Koprowski, John L.	Endemic Population Response to Increasingly Severe Fire: A Cascade of Endangerment for the Mt. Graham Red Squirrel	I	E	BIOSCIENCE	Drought, past fire suppression, insect invasion, and high-severity fire represent a disturbance cascade characteristic of forests in the western United States. The result is altered forest ecosystems diminished in their function and capacity to support biodiversity. Small habitat specialists are particularly vulnerable to the impacts of disturbances because of their limited movement capacity and …		2021	http://dx.doi.org/10.1093/biosci/biaa153	Web Of Science
J	Hosseini, M; Keizer, JJ; Pelayo, OG; Prats, SA; Ritsema, C; Geissen, V	Hosseini, Mohammadreza; Keizer, Jan Jacob; Pelayo, Oscar Gonzalez; Prats, Sergio Alegre; Ritsema, Coen; Geissen, Violette	Effect of fire frequency on runoff, soil erosion, and loss of organic matter at the micro-plot scale in north-central Portugal	I	E	GEODERMA	Wildfire is a natural phenomenon that is a common ecological factor in Mediterranean ecosystems. The increase in occurrence in recent decades has raised widespread concern about the impact of repeated wildfires on runoff and erosion, a topic that has not been widely studied. We addressed these concerns in an area of north-central Portugal by comparing runoff at the micro-plot scale and the associ…	gonzalez-pelayo, oscar/K-7912-2014; Keizer, Jan Jacob/E-8938-2015; Prats, Sergio/B-9951-2019; Gonzalez-Pelayo, Oscar/AEX-8005-2022	2016	http://dx.doi.org/10.1016/j.geoderma.2016.02.004	Web Of Science
J	Lebedinskii, AA; Noskova, OS; Dmitriev, AI	Lebedinskii, Andrei A.; Noskova, Olga S.; Dmitriev, Alexander I.	POST-FIRE RECOVERY OF TERRESTRIAL VERTEBRATES IN THE KERZHENSKY STATE NATURE BIOSPHERE RESERVE (CENTRAL VOLGA REGION, RUSSIA)	I	E	NATURE CONSERVATION RESEARCH	In the summer of 2010, about half of the Kerzhensky State Nature Biosphere Reserve territory (total area is 467.9 km(2)) suffered from a wildfire. During the seven following years, monitoring of the terrestrial vertebrate populations was conducted there. In total, six amphibian species, six reptile species, 142 bird species, and 20 small mammal species were registered. The particular wildfire imp…	Носкова, Ольга/ABD-7635-2021	2019	http://dx.doi.org/10.24189/ncr.2019.049	Web Of Science
J	Whelan, RJ; Ayre, DJ	Whelan, Robert J.; Ayre, David J.	High adult mortality and failure of recruitment in a population of Banksia spinulosa following high-intensity fire	I	E	AUSTRAL ECOLOGY	Serotinous plants that both release seed and resprout after fire are thought to be resistant to wildfires within the range of intensities that have been experienced up until now. However, the frequency and scale of intense wildfires is increasing under climate change. We studied annual flowering and fruit-set in a large population of Banksia spinulosa plants in south-eastern Australia from the ea…		2022	http://dx.doi.org/10.1111/aec.13208	Web Of Science
J	Certini, G; Moya, D; Lucas-Borja, ME; Mastrolonardo, G	Certini, Giacomo; Moya, Daniel; Esteban Lucas-Borja, Manuel; Mastrolonardo, Giovanni	The impact of fire on soil-dwelling biota: A review	I	E	FOREST ECOLOGY AND MANAGEMENT	Fire has always been a driving factor of life on Earth. Now that mankind has definitely joined the other environmental forces in shaping the planet, lots of species are threatened by human-induced variation in fire regimes. Soil-dwelling organisms, i.e., those organisms that primarily live in soil, suffer the numerous and different consequences of fire occurrence that are, however, often overlook…	Lucas Borja, Manuel Esteban/J-5363-2016; Mastrolonardo, Giovanni/J-7120-2015; Moya, Daniel/B-5979-2015	2021	http://dx.doi.org/10.1016/j.foreco.2021.118989	Web Of Science
J	Licht, J; Smith, NG	Licht, Jeff; Smith, Nicholas G.	Pyrogenic Carbon Increases Pitch Pine Seedling Growth, Soil Moisture Retention, and Photosynthetic Intrinsic Water Use Efficiency in the Field	I	Positive E	FRONTIERS IN FORESTS AND GLOBAL CHANGE	Climate change and land management are altering forest fire frequency and intensity worldwide. In some Northeast U.S. forests, pitch pine (Pinus rigida Miller) is not suffering from presence but rather a lack of wildfire events. In their absence, prescribed fire is being used to diminish fuel loads, open canopies and reduce competition. Pyrogenic carbon (PyC) produced by the fires may also improv…		2020	http://dx.doi.org/10.3389/ffgc.2020.00031	Web Of Science
J	Bock, CE; Bock, JH	Bock, CE; Bock, JH	Shrub densities in relation to fire, livestock grazing, and precipitation in an Arizona desert grassland	I	E	SOUTHWESTERN NATURALIST	Changes in Baccharis pteronioides and Haplopappus tenuisectus densities in a southeastern Arizona grassland were related to patterns of livestock grazing, fire, and precipitation. Results suggested that both species increased following two periods of relatively wet winters, and declined during an intervening dry period. Baccharis completely recovered through vegetative regrowth in one year after …		1997		Web Of Science
J	Parente, J; Girona-Garcia, A; Lopes, AR; Keizer, JJ; Vieira, DCS	Parente, J.; Girona-Garcia, A.; Lopes, A. R.; Keizer, J. J.; Vieira, D. C. S.	Prediction, validation, and uncertainties of a nation-wide post-fire soil erosion risk assessment in Portugal	I	E	SCIENTIFIC REPORTS	Wildfires are a recurrent and increasing threat in mainland Portugal, where over 4.5 million hectares of forests and scrublands have burned over the last 38 years. These fire-affected landscapes have suffered an intensification of soil erosion processes, which can negatively affect soil carbon storage, reduce fertility and forest productivity, and can become a source of pollutants. The main objec…	Parente, Joana/HZH-6257-2023; Vieira, Diana Catarina Simões/A-5285-2011; Girona-García, Antonio/F-3775-2016; Keizer, Jan Jacob/E-8938-2015	2022	http://dx.doi.org/10.1038/s41598-022-07066-x	Web Of Science
J	Lorenzati, MA; Aliscioni, NL; Barroso, FL; Gurvich, DE	Lorenzati, M. A.; Aliscioni, N. L.; Barroso, F. L.; Gurvich, D. E.	Do fires affects growth, seed production and germination of the globose cactus Gymnocalycium monvillei?	I	E	JOURNAL OF ARID ENVIRONMENTS	The habitats of many cactus species are being subjected to increasing fire frequencies. Globose cacti have a high survival to fire; however, little is known about other characteristics, such as their post-fire growth or repro-ductive responses. The objective of this work was to evaluate the short-term effects of fire on growth and reproductive characteristics of the globose cactus Gymnocalycium m…		2022	http://dx.doi.org/10.1016/j.jaridenv.2021.104663	Web Of Science
J	Denham, AJ; Vincent, BE; Clarke, PJ; Auld, TD	Denham, Andrew J.; Vincent, Ben E.; Clarke, Peter J.; Auld, Tony D.	Responses of tree species to a severe fire indicate major structural change to Eucalyptus-Callitris forests	I	E	PLANT ECOLOGY	In many fire-prone habitats fires may be relatively frequent but of low severity or small areal extent. However, these same habitats may occasionally be subject to large, severe fires when extreme conditions and ignitions coincide. After > 50 years without significant fire, a mega-fire burnt > 50,000 ha of Eucalyptus-Callitris forest in southeastern Australia. We assessed the impact of this fire …	Denham, Andrew J/E-3545-2012; Clarke, Peter J/D-6403-2012	2016	http://dx.doi.org/10.1007/s11258-016-0572-2	Web Of Science
J	Korobushkin, DI; Gorbunova, AY; Zaitsev, AS; Gongalsky, KB	Korobushkin, D. I.; Gorbunova, A. Yu.; Zaitsev, A. S.; Gongalsky, K. B.	Trait-specific response of soil macrofauna to forest burning along a macrogeographic gradient	I	E	APPLIED SOIL ECOLOGY	Fires change physical, chemical and biotic conditions of forest ecosystems. They also strongly affect soil macrofauna including key soil ecosystem engineers and regulators of soil-related processes in forest soils. However, due to a wide range of traits attributable to macroinvertebrates, the effect of forest burning on the macrofauna can be quite contrasting and still has not been quantified. We…	Korobushkin, Daniil/AAD-1639-2022; Gongalsky, Konstantin B./A-8583-2008; Korobushkin, Daniil/F-9916-2017; Gongalsky, Konstantin/AAX-5648-2020; Zaitsev, Andrey/J-6874-2018; Gorbunova, Anastasia/ABD-4254-2021	2017	http://dx.doi.org/10.1016/j.apsoil.2016.12.004	Web Of Science
J	Mutch, RW; Rogers, MJ; Stephens, SL; Gill, AM	Mutch, Robert W.; Rogers, Michael J.; Stephens, Scott L.; Gill, A. Malcolm	Protecting Lives and Property in the Wildland-Urban Interface: Communities in Montana and Southern California Adopt Australian Paradigm	I	S	FIRE TECHNOLOGY	Threats to people and property in the wildland-urban interface have taken on global proportions. It is becoming increasingly rare to have a wildland fire incident that does not involve people and their homes. In addition to Australia and North America, people have died in interface fires in Europe, Africa, and Asia, including 212 people who died in the devastating forest fires in northeastern Chi…		2011	http://dx.doi.org/10.1007/s10694-010-0171-z	Web Of Science
J	Moreira, F; Catry, F; Duarte, I; Acacio, V; Silva, J	Moreira, Francisco; Catry, Filipe; Duarte, Ines; Acacio, Vanda; Silva, Joaquim Sande	A conceptual model of sprouting responses in relation to fire damage: an example with cork oak (Quercus suber L.) trees in Southern Portugal	I	E	PLANT ECOLOGY	The sprouting response types of 1,151 cork oak (Quercus suber) trees one and half years after a wildfire in southern Portugal were characterised. It was hypothesised that different response types should occur according to the following conceptual model: an increased level of damage (fire severity) on a sprouting tree that suffered a crown fire was expected to be reflected in a sequence of four al…	Silva, Joaquim/D-4284-2011; Moreira, Francisco/B-2873-2008; Acácio, Vanda/Y-7774-2019; Duarte, Inês/AAK-9563-2021; Catry, Filipe/F-5338-2010	2009	http://dx.doi.org/10.1007/s11258-008-9476-0	Web Of Science
J	FONTURBEL, MT; VEGA, JA; BARA, S; BERNARDEZ, I	FONTURBEL, MT; VEGA, JA; BARA, S; BERNARDEZ, I	INFLUENCE OF PRESCRIBED BURNING OF PINE STANDS IN NW SPAIN ON SELL MICROORGANISMS	I	Positive E	EUROPEAN JOURNAL OF SOIL BIOLOGY	The feasibility of prescribed burning as a tool for the prevention of wildfires in pine stands was evaluated through its effect on microbial groups such as total microflora, heterotrophic bacteria, filamentous fungi and algae as well as those that enter into biogeochemical cycle of carbon. An increase of the Most Probable Number (M P N) of anaerobic cellulose and pectin decomposers was measured i…		1995		Web Of Science
J	Cowled, BD; Bannister-Tyrrell, M; Doyle, M; Clutterbuck, H; Cave, J; Hillman, A; Plain, K; Pfeiffer, C; Laurence, M; Ward, MP	Cowled, Brendan D.; Bannister-Tyrrell, Melanie; Doyle, Mark; Clutterbuck, Henry; Cave, Jeff; Hillman, Alison; Plain, Karren; Pfeiffer, Caitlin; Laurence, Michael; Ward, Michael P.	The Australian 2019/2020 Black Summer Bushfires: Analysis of the Pathology, Treatment Strategies and Decision Making About Burnt Livestock	I	E	FRONTIERS IN VETERINARY SCIENCE	In 2019/2020, Australia experienced a severe bushfire event, with many tens of thousands of livestock killed or euthanized. Little systematic research has occurred to understand livestock bushfire injuries, risk factors for injury, or how to make decisions about management of bushfire-injured livestock. Addressing this research gap is important as there is an increasing bushfire incidence globall…	Ward, Michael Patrick/GRX-1851-2022; Ward, Michael Patrick/C-5758-2009; Ward, Michael Patrick/W-1897-2019	2022	http://dx.doi.org/10.3389/fvets.2022.790556	Web Of Science
J	Garcia-Jimenez, R; Palmero-Iniesta, M; Espelta, JM	Garcia-Jimenez, Ruth; Palmero-Iniesta, Marina; Maria Espelta, Josep	Contrasting Effects of Fire Severity on the Regeneration of Pinus halepensis Mill. and Resprouter Species in Recently Thinned Thickets	I	E	FORESTS	Many studies have outlined the benefits for growth and reproduction resulting from thinning extremely crowded young forests regenerating after stand replacing wildfires (thickets). However, scarce information is available on how thinning may influence fire severity and vegetation regeneration in case a new fire occurs. We investigated the relationship between thinning and fire severity in P. hale…	Espelta, Josep M/I-3891-2016	2017	http://dx.doi.org/10.3390/f8030055	Web Of Science
J	Powers, EM; Marshall, JD; Zhang, JW; Wei, L	Powers, Elizabeth M.; Marshall, John D.; Zhang, Jianwei; Wei, Liang	Post-fire management regimes affect carbon sequestration and storage in a Sierra Nevada mixed conifer forest	I	E	FOREST ECOLOGY AND MANAGEMENT	Forests mitigate climate change by sequestering CO2 from the atmosphere and accumulating it in biomass storage pools. However, in dry conifer forests, fire occasionally returns large quantities of CO2 to the atmosphere. Both the total amount of carbon stored and its susceptibility to loss may be altered by post-fire land management strategies. Forest managers face a great challenge when asked to …	Wei, Liang/K-3522-2015	2013	http://dx.doi.org/10.1016/j.foreco.2012.07.038	Web Of Science
J	Caut, S; Jowers, MJ; Arnan, X; Pearce-Duvet, J; Rodrigo, A; Cerda, X; Boulay, RR	Caut, Stephane; Jowers, Michael J.; Arnan, Xavier; Pearce-Duvet, Jessica; Rodrigo, Anselm; Cerda, Xim; Boulay, Raphael R.	The effects of fire on ant trophic assemblage and sex allocation	I	E	ECOLOGY AND EVOLUTION	Fire plays a key role in ecosystem dynamics worldwide, altering energy flows and species community structure and composition. However, the functional mechanisms underlying these effects are not well understood. Many ground-dwelling animal species can shelter themselves from exposure to heat and therefore rarely suffer direct mortality. However, fire-induced alterations to the environment may chan…	Rodrigo, Anselm/AFL-9450-2022; Jowers, Michael/AAT-8514-2021; Cerda, Xim/P-6461-2014; Boulay, Raphael/I-3735-2015; Arnan, Xavier/N-7829-2013; Rodrigo, Anselm/AAH-1553-2022	2014	http://dx.doi.org/10.1002/ece3.714	Web Of Science
J	Miranda, AI; Martins, V; Cascao, P; Amorim, JH; Valente, J; Borrego, C; Ferreira, AJ; Cordeiro, CR; Viegas, DX; Ottmar, R	Miranda, Ana Isabel; Martins, Vera; Cascao, Pedro; Amorim, Jorge Humberto; Valente, Joana; Borrego, Carlos; Ferreira, Antonio Jorge; Cordeiro, Carlos Robalo; Viegas, Domingos Xavier; Ottmar, Roger	WILDLAND SMOKE EXPOSURE VALUES AND EXHALED BREATH INDICATORS IN FIREFIGHTERS	I	P	JOURNAL OF TOXICOLOGY AND ENVIRONMENTAL HEALTH-PART A-CURRENT ISSUES	Smoke from forest fires contains significant amounts of gaseous and particulate pollutants. Firefighters exposed to wildland fire smoke can suffer from several acute and chronic adverse health effects. Consequently, exposure data are of vital importance for the establishment of cause/effect relationships between exposure to smoke and firefighter health effects. The aims of this study were to (1) …	Robalo-Cordeiro, Carlos/I-4864-2012; Valente, Joana F./G-8598-2013; Amorim, Jorge Humberto h/E-7515-2010; Ferreira, Antonio/B-6826-2014; Viegas, Domingos Xavier/J-6091-2013; Miranda, Ana I/D-2158-2019	2012	http://dx.doi.org/10.1080/15287394.2012.690686	Web Of Science
J	Dunham, JB; Young, MK; Gresswell, RE; Rieman, BE	Dunham, JB; Young, MK; Gresswell, RE; Rieman, BE	Effects of fire on fish populations: landscape perspectives on persistence of native fishes and nonnative fish invasions	I	E	FOREST ECOLOGY AND MANAGEMENT	Our limited understanding of the short and long-term effects of fire on fish contributes to considerable uncertainty in assessments of the risks and benefits of fire management alternatives. A primary concern among the many potential effects of fire is the effects of fire and fire management on persistence of native fish populations. Limited evidence suggests vulnerability of fish to fire is cont…	Ebersole, Joseph L/A-8371-2009; Gresswell, Robert E./ABH-8944-2020	2003	http://dx.doi.org/10.1016/S0378-1127(03)00061-6	Web Of Science
J	Khan, MF; Hamid, AH; Ab Rahim, H; Maulud, KNA; Latif, MT; Nadzir, MSM; Sahani, M; Qin, K; Kumar, P; Varkkey, H; Faruque, MRI; Guan, NC; Ahmadi, SP; Yusoff, S	Khan, Md Firoz; Hamid, Ahmad Hazuwan; Ab Rahim, Haasyimah; Maulud, Khairul Nizam Abdul; Latif, Mohd Talib; Nadzir, Mohd Shahrul Mohd; Sahani, Mazrura; Qin, Kai; Kumar, Prashant; Varkkey, Helena; Faruque, Mohammad Rashed Iqbal; Guan, Ng Chee; Ahmadi, Seyedeh Parisa; Yusoff, Sumiani	El Nino driven haze over the Southern Malaysian Peninsula and Borneo	I	E	SCIENCE OF THE TOTAL ENVIRONMENT	The Southeast Asian (SEA) region is no stranger to forest fires - the region has been suffering from severe air pollution (known locally as 'haze') as a result of these fires, for decades. The fires in SEA region are caused by a combination of natural (the El Nino weather pattern) and man made (slash-and-burn and land clearing for plantations) factors. These fires cause the emissions of toxic aer…	Kumar, Prashant/C-6357-2011; Varkkey, Helena/K-7934-2012; Maulud, Khairul Nizam Abdul/J-4136-2015; Latif, Mohd Talib/E-9560-2010; Khan, Md Firoz/I-6065-2013; Ab Rahim, Haasyimah/AAY-1975-2021	2020	http://dx.doi.org/10.1016/j.scitotenv.2020.139091	Web Of Science
J	Tanyukevich, VV; Kulik, AV; Domanina, OI; Tyurin, SV; Kvasha, AA	Tanyukevich, Vadim Viktorovich; Kulik, Anastasia Vladimirovna; Domanina, Olga Ivanovna; Tyurin, Sergey Vladimirovich; Kvasha, Alexander Alexandrovich	FIRES IN ARID AGROFORESTAL LANDSCAPES AND THEIR DAMAGE ASSESSMENT	I	E	ACTA FACULTATIS XYLOLOGIAE ZVOLEN	Impact of shelter forest belts of Robinia pseudoacacia L. on spread of fires and the damage caused by them was investigated in arid agroforestal landscapes of Russia. A mathematical model for arid regions of the world was obtained. According to the model, the area of fires in agrarian lands in habitats with forest shelter belts of the 1st class life-state varies by an average of 1.22 ha/hour comp…	Tanyukevich, Vadim/AAG-2488-2019	2019	http://dx.doi.org/10.17423/afx.2019.61.2.10	Web Of Science
J	Firth, RSC; Brook, BW; Woinarski, JCZ; Fordham, DA	Firth, Ronald S. C.; Brook, Barry W.; Woinarski, John C. Z.; Fordham, Damien A.	Decline and likely extinction of a northern Australian native rodent, the Brush-tailed Rabbit-rat Conilurus penicillatus	I	E	BIOLOGICAL CONSERVATION	Contemporary fire patterns are considered the most likely cause for regional population decline amongst small to medium mammals in northern tropical Australia. Here we assess the extinction risk faced by a vulnerable north Australian native rodent, the Brush-tailed Rabbit-rat Conilurus penicillatus in relation to fire frequency. This species has recently suffered a significant contraction in rang…	Fordham, Damien A/E-9255-2013; Brook, Barry W./G-2686-2011; Woinarski, John C.Z./N-2262-2013	2010	http://dx.doi.org/10.1016/j.biocon.2010.02.027	Web Of Science
J	Moghli, A; Santana, VM; Baeza, MJ; Pastor, E; Soliveres, S	Moghli, Aymen; Santana, Victor M.; Baeza, M. Jaime; Pastor, Estrella; Soliveres, Santiago	Fire Recurrence and Time Since Last Fire Interact to Determine the Supply of Multiple Ecosystem Services by Mediterranean Forests	I	E	ECOSYSTEMS	Wildfires shape the composition and functioning of Mediterranean ecosystems, but we do not know how these ecosystems respond to both the higher fire recurrence and shorter recovery times expected for future climatic scenarios. We sampled 29 plots with different fire recurrences (from 0 to 4 fires over the past decades) and time since the last fire (up to 35 years; hereafter TSLF) in Southeast Spa…	Baeza, Jaime/H-9145-2015; Codina, Santiago Soliveres/A-2291-2016; Moghli, Aymen/GOP-1069-2022; Santana, Victor M./J-2299-2014	2022	http://dx.doi.org/10.1007/s10021-021-00720-x	Web Of Science
J	Menz, MHM; Brotons, L; Arlettaz, R	Menz, Myles H. M.; Brotons, Lluis; Arlettaz, Raphael	Habitat selection by Ortolan Buntings Emberiza hortulana in post-fire succession in Catalonia: implications for the conservation of farmland populations	I	E	IBIS	The Ortolan Bunting Emberiza hortulana is a long-distance migrant that has suffered major population declines across much of its European breeding range. While northern populations are bound largely to farmland, Mediterranean populations are largely confined to habitats subject to recurrent wildfires. Habitat selection of the Ortolan Bunting was assessed in a recently burnt area in Catalonia at l…	Brotons, Lluís/D-1570-2009; Menz, Myles H. M./AAP-6756-2020; Menz, Myles/HHZ-9580-2022; Menz, Myles/A-2238-2017; Arlettaz, Raphaël/O-2182-2016; Menz, Myles/D-8761-2011	2009	http://dx.doi.org/10.1111/j.1474-919X.2009.00961.x	Web Of Science
J	Kousky, C	Kousky, Carolyn	Impacts of Natural Disasters on Children	I	M	FUTURE OF CHILDREN	We can expect climate change to alter the frequency, magnitude, timing, and location of many natural hazards. For example, heat waves are likely to become more frequent, and heavy downpours and flooding more common and more intense. Hurricanes will likely grow more dangerous, rising sea levels will mean more coastal flooding, and more-frequent and more intense droughts will produce more wildfires…		2016	http://dx.doi.org/10.1353/foc.2016.0004	Web Of Science
J	Andersen, AN; Cook, GD; Corbett, LK; Douglas, MM; Eager, RW; Russell-Smith, J; Setterfield, SA; Williams, RJ; Woinarski, JCZ	Andersen, AN; Cook, GD; Corbett, LK; Douglas, MM; Eager, RW; Russell-Smith, J; Setterfield, SA; Williams, RJ; Woinarski, JCZ	Fire frequency and biodiversity conservation in Australian tropical savannas: implications from the Kapalga fire experiment	I	E	AUSTRAL ECOLOGY	Every year large proportions of northern Australia's tropical savanna landscapes are burnt, resulting in high fire frequencies and short intervals between fires. The dominant fire management paradigm in these regions is the use of low-intensity prescribed fire early in the dry season, to reduce the incidence of higher-intensity, more extensive wildfire later in the year. This use of frequent pres…	Douglas, Michael M/I-3149-2012; Woinarski, John C.Z./N-2262-2013; Setterfield, Samantha/ABD-1481-2021; Williams, Richard/F-8362-2010; Andersen, Alan N/F-8763-2010; Setterfield, Samantha/E-1720-2011; Cook, Garry D/F-9270-2010	2005	http://dx.doi.org/10.1111/j.1442-9993.2005.01441.x	Web Of Science
J	Kutiel, P	Kutiel, P	Spatial and temporal heterogeneity of species diversity in a Mediterranean ecosystem following fire	I	E	INTERNATIONAL JOURNAL OF WILDLAND FIRE	This study examines species richness, species diversity (H'-Shannon-Weiner Index) and species dominance (C- Simpson-Index) in a Mediterranean ecosystem as a function of time elapsed since fire and the extent to which micro-climate regulates these indexes after wildfire occurrence. The study was conducted in an eastern Mediterranean ecosystem (Israel) over three consecutive years. About 400 ha of …	Bar, Pua/F-1740-2012	1997	http://dx.doi.org/10.1071/WF9970307	Web Of Science
J	Jin, S; Moule, B; Yu, DP; Wang, GG	Jin, Songheng; Moule, Brett; Yu, Dapao; Wang, G. Geoff	Fire Survival of Longleaf Pine (Pinus palustris) Grass Stage Seedlings: The Role of Seedling Size, Root Collar Position, and Resprouting	I	E	FORESTS	Longleaf pine (Pinus palustris Mill.) forest is a well-known fire-dependent ecosystem. The historical dominance of longleaf pine in the southeast United States has been attributed to its adaptation known as the grass stage, which allows longleaf pine seedlings to survive under a frequent surface fire regime. However, factors affecting post-fire survival of grass stage seedlings are not well under…		2019	http://dx.doi.org/10.3390/f10121070	Web Of Science
J	Battipaglia, G; Savi, T; Ascoli, D; Castagneri, D; Esposito, A; Mayr, S; Nardini, A	Battipaglia, Giovanna; Savi, Tadeja; Ascoli, Davide; Castagneri, Daniele; Esposito, Assunta; Mayr, Stefan; Nardini, Andrea	Effects of prescribed burning on ecophysiological, anatomical and stem hydraulic properties in Pinus pinea L.	I	Positive E	TREE PHYSIOLOGY	Prescribed burning (PB) is a widespread management technique for wildfire hazard abatement. Understanding PB effects on tree ecophysiology is key to defining burn prescriptions aimed at reducing fire hazard in Mediterranean pine plantations, such as Pinus pinea L. stands. We assessed physiological responses of adult P. pinea trees to PB using a combination of dendroecological, anatomical, hydraul…	Savi, Tadeja/GSE-6184-2022; Nardini, Andrea/C-6525-2009; Castagneri, Daniele/ABA-7526-2020	2016	http://dx.doi.org/10.1093/treephys/tpw034	Web Of Science
J	Boon, PI	Boon, Paul I.	Is poor mental health an unrecognised occupational health and safety hazard for conservation biologists and ecologists? Reported incidences, likely causes and possible solutions	I	M	PACIFIC CONSERVATION BIOLOGY	Workers in many professions suffer from poor mental health as a result of their employment. Although a bibliographic search generated little published evidence for poor mental health among conservation biologists and ecologists, the phenomenon has been reported among researchers working on coral reefs, climate change, wildfires and threatened species. Factors responsible for poor mental health in…		2022	http://dx.doi.org/10.1071/PC21059	Web Of Science
J	Schlesinger, C; White, S; Muldoon, S	Schlesinger, Christine; White, Sarah; Muldoon, Shane	Spatial pattern and severity of fire in areas with and without buffel grass (Cenchrus ciliaris) and effects on native vegetation in central Australia	I	E	AUSTRAL ECOLOGY	The spread of buffel grass (Cenchrus ciliaris) in semi-arid Australia in recent decades has substantially increased ground cover and fuel loads, particularly in open woodland vegetation communities. The resulting alteration of fire regimes may be the most significant impact of buffel invasion on ecological communities in these areas. Broad scale management of buffel grass is currently not an opti…	Schlesinger, Christine A/N-2209-2013	2013	http://dx.doi.org/10.1111/aec.12039	Web Of Science
J	Silverio, DV; Oliveira, RS; Flores, BM; Brando, PM; Almada, HK; Furtado, MT; Moreira, FG; Heckenberger, M; Ono, KY; Macedo, MN	Silverio, Divino, V; Oliveira, Robson Santana; Flores, Bernardo Monteiro; Brando, Paulo M.; Almada, Hellen Kezia; Furtado, Marco Tulio; Moreira, Fabio Garcia; Heckenberger, Michael; Ono, Katia Yukari; Macedo, Marcia N.	Intensification of fire regimes and forest loss in the Territorio Indigena do Xingu	I	E	ENVIRONMENTAL RESEARCH LETTERS	The contemporary fire regime of southern Amazonian forests has been dominated by interactions between droughts and sources of fire ignition associated with deforestation and slash-and-burn agriculture. Until recently, wildfires have been concentrated mostly on private properties, with protected areas functioning as large-scale firebreaks along the Amazon's agricultural frontier. However, as the c…	Macedo, Marcia/HSF-2886-2023; Brando, Paulo/AAC-9396-2019; Silverio, Divino/G-1154-2012; Nunes Macedo, Marcia/N-3044-2017	2022	http://dx.doi.org/10.1088/1748-9326/ac5713	Web Of Science
J	Shaw, RE; James, AI; Tuft, K; Legge, S; Cary, GJ; Peakall, R; Banks, SC	Shaw, Robyn E.; James, Alex I.; Tuft, Katherine; Legge, Sarah; Cary, Geoffrey J.; Peakall, Rod; Banks, Sam C.	Unburnt habitat patches are critical for survival and in situ population recovery in a small mammal after fire	I	E	JOURNAL OF APPLIED ECOLOGY	Fire drives animal population dynamics across many ecosystems. Yet, we still lack an understanding of how most species recover from fire and the effects of fire severity and patchiness on recovery processes. This information is crucial for fire-mediated biodiversity conservation, particularly as fire regimes change globally. We conducted an experiment to test whether post-fire recovery is driven …	Cary, Geoffrey J./AAX-1964-2021; Legge, Sarah/GYE-1554-2022; Banks, Sam C/K-4907-2012	2021	http://dx.doi.org/10.1111/1365-2664.13846	Web Of Science
J	Zozaya, EL; Brotons, L; Saura, S	Zozaya, Elena L.; Brotons, Lluis; Saura, Santiago	Recent fire history and connectivity patterns determine bird species distribution dynamics in landscapes dominated by land abandonment	I	Positive E	LANDSCAPE ECOLOGY	Mediterranean landscapes are suffering two opposing forces leading to large-scale changes in species distribution: land abandonment of less productive areas and an increase in wildfire impact. Here, we test the hypothesis that fires occurred in recent decades drive the pattern of expansion of early-successional, open-habitat bird species by aiding in the process of colonisation of newly burnt are…	Saura, Santiago/A-9994-2008; Brotons, Lluís/D-1570-2009	2012	http://dx.doi.org/10.1007/s10980-011-9695-y	Web Of Science
J	Irvine, J; Law, BE; Hibbard, KA	Irvine, J.; Law, B. E.; Hibbard, K. A.	Postfire carbon pools and fluxes in semiarid ponderosa pine in Central Oregon	I	E	GLOBAL CHANGE BIOLOGY	Forest fire dramatically affects the carbon storage and underlying mechanisms that control the carbon balance of recovering ecosystems. In western North America where fire extent has increased in recent years, we measured carbon pools and fluxes in moderately and severely burned forest stands 2 years after a fire to determine the controls on net ecosystem productivity (NEP) and make comparisons w…	Law, Beverly Elizabeth/G-3882-2010	2007	http://dx.doi.org/10.1111/j.1365-2486.2007.01368.x	Web Of Science
J	Rivera-Huerta, H; Safford, HD; Miller, JD	Rivera-Huerta, Hiram; Safford, Hugh D.; Miller, Jay D.	PATTERNS AND TRENDS IN BURNED AREA AND FIRE SEVERITY FROM 1984 TO 2010 IN THE SIERRA DE SAN PEDRO MARTIR, BAJA CALIFORNIA, MEXICO	E	E	FIRE ECOLOGY	Yellow pine (Pinus spp. L.) and mixed conifer (YPMC) forests of California, USA (Alta California), have been negatively affected since Euro-American settlement by a century or more of logging, fire exclusion, and other human activities. The YPMC forests in northwestern Mexico (northern Baja California) are found in the same climate zone as those of Alta California and support mostly the same domi…		2016	http://dx.doi.org/10.4996/fireecology.1201052	Web Of Science
J	Fordyce, IR; Eamus, D; Duff, GA; Williams, RJ	Fordyce, IR; Eamus, D; Duff, GA; Williams, RJ	The role of seedling age and size in the recovery of Allosyncarpia ternata following fire	I	E	AUSTRALIAN JOURNAL OF ECOLOGY	This paper examines the effects of seedling size and age on fire tolerance of Allosyncarpia ternata (Myrtaceae), a dominant tree in patches of monsoon rainforest of the wet-dry tropics in the Northern Territory, Australia. We address the following questions: how large does a seedling have to be to tolerate fire; how old does it have to be to reach this fire-tolerant size; and how can land-managem…	Eamus, Derek/AAX-1276-2021; Williams, Richard/F-8362-2010; Eamus, Derek/F-7375-2017	1997	http://dx.doi.org/10.1111/j.1442-9993.1997.tb00671.x	Web Of Science
J	Gatti, RC; Velichevskaya, A; Dudko, A; Fabbio, L; Notarnicola, C	Gatti, Roberto Cazzolla; Velichevskaya, Alena; Dudko, Anastasia; Fabbio, Luca; Notarnicola, Claudia	The smokescreen of Russian protected areas	I	E	SCIENCE OF THE TOTAL ENVIRONMENT	Russian forests preserve biodiversity, host endemic species, store carbon, and are inhabited by indigenous people. However, in the last years, large areas of these forests have been damaged by different factors, mainly by logging and fires. This led to important tree loss even in protected areas. Despite it, no previous comprehensive research has been conducted to understand the trends and the ca…	Gatti, Roberto Cazzolla/G-5462-2015; Cazzolla Gatti, Roberto/ABD-7380-2021	2021	http://dx.doi.org/10.1016/j.scitotenv.2021.147372	Web Of Science
J	Diakakis, M; Xanthopoulos, G; Gregos, L	Diakakis, Michalis; Xanthopoulos, Gavriil; Gregos, Leontios	Analysis of forest fire fatalities in Greece: 1977-2013	I	P	INTERNATIONAL JOURNAL OF WILDLAND FIRE	Although forest fires are considered an integral part of forest ecosystems, the abundance of human activities in forested areas has led to a significant number of human casualties and to important effects on properties and infrastructure. Over recent decades, Greece has suffered extensive forest fire disasters, with a significant number of fatalities being recorded. However, there is no coherent …	Diakakis, Michalis/AFU-4300-2022	2016	http://dx.doi.org/10.1071/WF15198	Web Of Science
J	Moura, JB; Souza, RF; Vieira-Junior, WG; Lucas, LS; Santos, JM; Silva, SDE; Marin, C	Moura, Jadson B.; Souza, Rodrigo F.; Vieira-Junior, Wagner G.; Lucas, Leidiane S.; Santos, Jose M.; Silva, Sandro Dutra E.; Marin, Cesar	Effects of a megafire on the arbuscular mycorrhizal fungal community and parameters in the Brazilian Cerrado ecosystem	I	E	FOREST SYSTEMS	Aim of study: To evaluate the effects of a mega-fire on the arbuscular mycorrhizal fungi (AMF) community and parameters in soils under Cerrado vegetation. Study area: Chapada dos Veadeiros National Park, Goias, Brazil. This site suffered the biggest fire in its history on October 10, 2017, with an affected area of 66,000 ha. Materials and methods: We analyzed AMF spore density, roots' mycorrhizal…	de Moura, Jadson Belem/S-8207-2016; Marín, César/B-3596-2018	2022	http://dx.doi.org/10.5424/fs/2022311-18557	Web Of Science
J	Sobrino, JA; Llorens, R; Fernandez, C; Fernandez-Alonso, JM; Vega, JA	Antonio Sobrino, Jose; Llorens, Rafael; Fernandez, Cristina; Fernandez-Alonso, Jose M.; Antonio Vega, Jose	Relationship between Soil Burn Severity in Forest Fires Measured In Situ and through Spectral Indices of Remote Detection	I	E	FORESTS	Forest fires in Galicia have become a serious environmental problem over the years. This is especially the case in the Pontevedra region, where in October 2017 large fires (>500 hectares) burned more than 15,000 Ha. In addition to the area burned being of relevance, it is also very important to know quickly and accurately the different severity degrees that soil has suffered in order to carry out…	Sobrino, José A./M-1585-2014; Filgueira, Cristina Fernández/AAO-3926-2021	2019	http://dx.doi.org/10.3390/f10050457	Web Of Science
J	Kondratova, AV; Bryanin, SV	Kondratova, Anjelica, V; Bryanin, Semyon, V	Dynamics of heavy metals during litter decomposition in fire-affected boreal forests	I	E	JOURNAL OF SOILS AND SEDIMENTS	Purpose Russian boreal forests represent a globally significant carbon stock, been suffering from frequent surface fires that modify natural cycles of elements, including heavy metal (HM). The behaviour of HM, exerting various ecosystem effects, is not well understood, especially in northern larch forest ecosystems affected by fires. Methods The dynamic of Fe, Pb, Mn, Zn, Cu, Co, Ni and Cr was st…	Bryanin, Semyon/G-2303-2012	2021	http://dx.doi.org/10.1007/s11368-021-03027-5	Web Of Science
J	Martin-Alcon, S; Coll, L	Martin-Alcon, Santiago; Coll, Lluis	Unraveling the relative importance of factors driving post-fire regeneration trajectories in non-serotinous Pinus nigra forests	I	E	FOREST ECOLOGY AND MANAGEMENT	In the Mediterranean, non-serotinous pinewoods are suffering an increasing occurrence of high-severity crown fires that usually drive vegetation shifts to fire-adapted communities and a decrease in pine dominated area. Here we used a case-study approach on a large area dominated by Pinus nigra Am. ssp. salzmannii burned in 1998 to gain further understanding of the relative importance of different…	Coll, Lluís/E-8724-2015; Martin-Alcon, Santiago/K-1792-2015	2016	http://dx.doi.org/10.1016/j.foreco.2015.11.006	Web Of Science
J	Folador, L; Cislaghi, A; Vacchiano, G; Masseroni, D	Folador, Luca; Cislaghi, Alessio; Vacchiano, Giorgio; Masseroni, Daniele	Integrating Remote and In-Situ Data to Assess the Hydrological Response of a Post-Fire Watershed	I	E	HYDROLOGY	Forest fire is a common concern in Mediterranean watersheds. Fire-induced canopy mortality may cause the degradation of chemical-physical properties in the soil and influence hydrological processes within and across watersheds. However, the prediction of the pedological and hydrological effect of forest fires with heterogenous severities across entire watersheds remains a difficult task. A large …	Vacchiano, Giorgio/C-4494-2008	2021	http://dx.doi.org/10.3390/hydrology8040169	Web Of Science
J	Vila-Cabrera, A; Rodrigo, A; Martinez-Vilalta, J; Retana, J	Vila-Cabrera, Albert; Rodrigo, Anselm; Martinez-Vilalta, Jordi; Retana, Javier	Lack of regeneration and climatic vulnerability to fire of Scots pine may induce vegetation shifts at the southern edge of its distribution	I	E	JOURNAL OF BIOGEOGRAPHY	Aim Forest ecosystems dominated by fire-sensitive species could suffer shifts in composition under altered crown fire regimes mediated by climate change. The aims of this study were to: (1) study the spatio-temporal patterns and the climatic distribution of fires in Scots pine (Pinus sylvestris) forests during the last 31 years in north-eastern Spain, (2) evaluate the climatic vulnerability to fi…	Camarero, J. Julio/A-8602-2013; Martínez-Vilalta, Jordi/D-3385-2014; Retana, Javier JR/L-1214-2014; Rodrigo, Anselm/AFL-9450-2022; Rodrigo, Anselm/AAH-1553-2022	2012	http://dx.doi.org/10.1111/j.1365-2699.2011.02615.x	Web Of Science
J	Adame, JA; Lope, L; Hidalgo, PJ; Sorribas, M; Gutierrez-Alvarez, I; del Aguila, A; Saiz-Lopez, A; Yela, M	Adame, J. A.; Lope, L.; Hidalgo, P. J.; Sorribas, M.; Gutierrez-Alvarez, I.; del Aguila, A.; Saiz-Lopez, A.; Yela, M.	Study of the exceptional meteorological conditions, trace gases and particulate matter measured during the 2017 forest fire in Donana Natural Park, Spain	I	P	SCIENCE OF THE TOTAL ENVIRONMENT	In late June 2017, a forest fire occurred in Donana Natural Park, which is located in southwestern Europe. Many animal and plant species, some of which are threatened, suffered from the impact of this fire, and important ecosystems in the European Union were seriously affected. This forest fire occurred under exceptional weather conditions. The meteorological situation was studied at both the syn…	Hidalgo, Pablo/M-3509-2018; Jose, Adame/K-3951-2014; Gutiérrez-Álvarez, Isidoro/AAB-2195-2020; Yela, Margarita/J-7346-2016; Sorribas, Mar/B-8059-2012; Saiz-Lopez, Alfonso/B-3759-2015	2018	http://dx.doi.org/10.1016/j.scitotenv.2018.07.181	Web Of Science
J	Del Rio C.R.	Del Rio, Cristina Rumbaitis (15136994000)	Introduction to the ecological dimensions of climate change and disasters	I	E		Every year, a number of disasters occur and grab and hold global attention, at least for a short period of time. In 2010, the world witnessed an earthquake in Haiti at the start of the year, another one in Chile a month later, massive flooding in Pakistan, an intense summer heat wave and wildfires in Russia, and widespread flooding in Mexico. The images of destruction from these events are heartb…		2012		SCOPUS
J	Wong-Parodi G.	Wong-Parodi, Gabrielle (15020018900)	When climate change adaptation becomes a “looming threat” to society: Exploring views and responses to California wildfires and public safety power shutoffs	I	R		Communities worldwide will increasingly be called upon to bear the burden of the direct impact of climate change, and also the externalities associated with avoiding the worst. This begs the question: How do we protect the well-being of populations living with climate impacts without causing unintentional harm via poorly planned or managed adaptation actions? This Perspective presenting an explor…		2020		SCOPUS
J	Clements B.W.	Clements, Bruce W. (7007104369)	Disasters and Public Health	I	P		From the San Diego wildfires to multi-drug-resistant strains of bacteria, communities are facing an ever-growing list of potential disasters. Some events, like pandemic flu or anthrax attacks, are public health emergencies first and foremost. Hurricane Katrina taught us, however, that lack of planning for the frail, elderly, and impoverished population can turn a natural disaster into a healthcar…		2009		SCOPUS
J	Oaks S.D.	Oaks, Sherry D. (6602247664)	Decade for natural disaster reduction: An opportunity for international scientific cooperation	I	S		Natural hazards, created when environmental processes such as earthquakes, windstorms, floods, landslides, wildfires, and drought occur in conflict with human populations, continue to take their toll in lives and human suffering. About three million people around the world have been killed in the past two decades, and the lives of about 800 million other people have been adversely affected [U.N. …		1988		SCOPUS
J	Duwadi S.R.	Duwadi, Sheila Rimal (55393480900)	Hazard mitigation R&D series: Article 1: Taking a key role in reducing disaster risks	I	R		FHWA's hazard mitigation R&D program deals with the challenges of providing safer highway bridges and other transportation infrastructure. Each year the US and the global community experience numerous natural and human-induced hazards that often turn into disasters and cause suffering, disrupt lives, and induce economic damage. Natural hazards often have significant impacts on transportation infr…		2010		SCOPUS
J	Bliss R.; Dequoy B.; McDonald B.; Birch J.	Bliss, Ryan (35323868700); Dequoy, Bryce (57920174900); McDonald, Brian (35362630900); Birch, John (57920522200)	Does Compliance with Minimum Regulatory Standards Adequately Mitigate Wildfire Risk?	I	R		Transmission line design and maintenance is driven mainly by regulatory requirements, professional standards, or utility-specific provisions, all of which set minimum strength requirements for both new and replacement structures. Yet transmission line structures fail every year all around the world, demonstrating that compliance with those standards does not guarantee survival. While in the Unite…		2022		SCOPUS
J	RUSSELL, EM; ROWLEY, I	RUSSELL, EM; ROWLEY, I	DEMOGRAPHY OF THE COOPERATIVELY BREEDING SPLENDID FAIRY-WREN, MALURUS-SPLENDENS (MALURIDAE)	I	E	AUSTRALIAN JOURNAL OF ZOOLOGY	We studied the demography of the splendid fairy-wren, Malurus splendens, a group-territorial, cooperative-breeding passerine, near Perth, Western Australia, from 1973 to 1990. This period included 13 years of below-average rainfall, a number of minor wildfires and one that burnt 95% of the study area in January 1985. Annual survival of breeding males (mean = 70%) and females (mean = 59%) was high…		1993	http://dx.doi.org/10.1071/ZO9930475	Web Of Science
J	Wong, SD; Walker, JL; Shaheen, SA	Wong, Stephen D.; Walker, Joan L.; Shaheen, Susan A.	Trust and compassion in willingness to share mobility and sheltering resources in evacuations: A case study of the 2017 and 2018 California Wildfires	I	Positive S	INTERNATIONAL JOURNAL OF DISASTER RISK REDUCTION	Advances in the sharing economy - such as transportation network companies (e.g., Lyft, Uber) and home sharing (e.g., Airbnb) - have coincided with the increasing need for evacuation resources. While peer-to-peer sharing under normal circumstances often suffers from trust barriers, disaster literature indicates that trust and compassion often increase following disasters, improving recovery effor…		2021	http://dx.doi.org/10.1016/j.ijdrr.2020.101900	Web Of Science
J	Bird, RB; Codding, BF; Kauhanen, PG; Bird, DW	Bird, Rebecca Bliege; Codding, Brian F.; Kauhanen, Peter G.; Bird, Douglas W.	Aboriginal hunting buffers climate-driven fire-size variability in Australia's spinifex grasslands	I	Positive E	PROCEEDINGS OF THE NATIONAL ACADEMY OF SCIENCES OF THE UNITED STATES OF AMERICA	Across diverse ecosystems, greater climatic variability tends to increase wildfire size, particularly in Australia, where alternating wet-dry cycles increase vegetation growth, only to leave a dry overgrown landscape highly susceptible to fire spread. Aboriginal Australian hunting fires have been hypothesized to buffer such variability, mitigating mortality on small-mammal populations, which have…		2012	http://dx.doi.org/10.1073/pnas.1204585109	Web Of Science
J	Liu, J; Qiu, LP; Wang, X; Wei, XR; Gao, HL; Zhang, YJ; Cheng, JM	Liu, Jian; Qiu, Liping; Wang, Xiang; Wei, Xiaorong; Gao, Hailong; Zhang, Yanjiang; Cheng, Jimin	Effects of wildfire and topography on soil nutrients in a semiarid restored grassland	I	Positive E	PLANT AND SOIL	Wildfire and topography each have significant effects on soil biogeochemical cycles, but their interactive effects on soil nutrients remain largely unclear, hindering the precise prediction of the effects of fire on soil biogeochemical cycles in a larger spatial scale. We examined soil nutrient contents from restored grass slopes that had suffered wildfires and adjacent restored grass slopes with…	Liu, Jian/HKN-5217-2023	2018	http://dx.doi.org/10.1007/s11104-018-3659-9	Web Of Science
J	Battipaglia, G; Strumia, S; Esposito, A; Giuditta, E; Sirignano, C; Altieri, S; Rutigliano, FA	Battipaglia, Giovanna; Strumia, Sandro; Esposito, Assunta; Giuditta, Elisabetta; Sirignano, Carmina; Altieri, Simona; Rutigliano, Flora A.	The effects of prescribed burning on Pinus halepensis Mill. as revealed by dendrochronological and isotopic analyses	I	Positive E	FOREST ECOLOGY AND MANAGEMENT	Prescribed burning is used in several countries to manage Mediterranean ecosystems mainly to reduce the risk of high-intensity wildfires. As the physiological response of overstory trees to prescribed burning has received scant attention in the scientific literature, the main objective of this study was to determine whether prescribed burning impacts the growth and ecophysiological responses of s…	Strumia, Sandro/AAM-6778-2020; SIRIGNANO, Carmina/R-5277-2017; Altieri, Simona/AAN-9284-2021; SIRIGNANO, Carmina/R-5277-2017	2014	http://dx.doi.org/10.1016/j.foreco.2014.09.010	Web Of Science
[truncated: 206 more columns]

## Sheet: R1 - Metadata
Title	Included articles for Review 1 of manuscript 'In this current wildfire crisis, acknowledge widespread suffering'
Inclusion = I	Article is included due to topic surrounding suffering caused by extreme wildfire impacts or effects
Suffering = E	Environmental Suffering
Suffering = P	Physical Suffering
Suffering = M	Mental Suffering
Suffering = S	Social Suffering
Suffering = R	Resource Suffering
Positive = S	Outcome from paper is positive impact of fire on social structures
Positive = E	Outcome from paper is positive impact of fire on environment.
Cell Colour	Article was included in review after revision of systematic review process and use of ROSES protocol
Database	Web of Science or Scopus
Search string used	*wildfire suffering*

## Sheet: Review 2
Authors	Author Full Names	Article Title	Inclusion/Exclusion 899 total 474 exclusions 425 inclusions	Suffering	Exclusion	Source Title	Abstract	Publication Date	Publication Year	Volume	Search String
Ratajczak, Z; Churchill, AC; Ladwig, LM; Taylor, JH; Collins, SL	Ratajczak, Zak; Churchill, Amber C.; Ladwig, Laura M.; Taylor, Jeff H.; Collins, Scott L.	The combined effects of an extreme heatwave and wildfire on tallgrass prairie vegetation	1	E		JOURNAL OF VEGETATION SCIENCE	Questions Climate extremes are predicted to become more common in many ecosystems. Climate extremes can promote and interact with disturbances, but the combined effects of climate extremes and disturbances have not been quantified in many ecosystems. In this study, we ask whether the dual impact of a climate extreme and concomitant disturbance (wildfire) has a greater affect than a climate extrem…	JUL	2019	30	*wildfire impacts*
Poulos, HM; Reemts, CM; Wogan, KA; Karges, JP; Gatewood, RG	Poulos, Helen M.; Reemts, Charlotte M.; Wogan, Kelsey A.; Karges, John P.; Gatewood, Richard G.	Multiple wildfires with minimal consequences: Low-severity wildfire effects on West Texas pinon-juniper woodlands	1	E		FOREST ECOLOGY AND MANAGEMENT	Pinon-juniper (PJ) woodlands comprise an important and extensive dry-site forest cover-type that has historically experienced high spatiotemporal variation in fire frequency and extent. We re-measured a network of permanent monitoring plots in a fire-suppressed PJ site the Davis Mountains of West Texas after prescribed fire (Rx) treatments and three subsequent wildfires to 1) quantify wildfire ef…	OCT 1	2020	473	*wildfire impacts*
Bourgeau-Chavez, LL; Graham, JA; Vander Bilt, DJL; Battaglia, MJ	Bourgeau-Chavez, Laura L.; Graham, Jeremy A.; Vander Bilt, Dorthea J. L.; Battaglia, Michael J.	Assessing the broadscale effects of wildfire under extreme drought conditions to boreal peatlands	1	E		FRONTIERS IN FORESTS AND GLOBAL CHANGE	Climate warming and changing fire regimes in the North American boreal zone have the capacity to alter the hydrology and ecology of the landscape with long term consequences to peatland ecosystems and their traditional role as carbon sinks. It is important to understand how peatlands are affected by wildfire in relation to both extent of burn and severity of burn to the organic soil (peat) layers…	DEC 20	2022	5	*wildfire impacts*
Winkler, RL; Rouleau, MD	Winkler, Richelle L.; Rouleau, Mark D.	Amenities or disamenities? Estimating the impacts of extreme heat and wildfire on domestic US migration	1	S		POPULATION AND ENVIRONMENT	For decades, Americans have generally been moving away from the Northeast and the Midwest toward the South and West. Mountainous and desert areas in the West and Southwest have been especially popular internal migration destinations. However, these same areas are particularly susceptible to the increasing impacts of climate change on extreme heat and wildfire. This paper investigates relationship…	JUN	2021	42	*wildfire impacts*
Mitsakis, E; Stamos, I; Papanikolaou, A; Aifadopoulou, G; Kontoes, H	Mitsakis, Evangelos; Stamos, Iraklis; Papanikolaou, Anestis; Aifadopoulou, Georgia; Kontoes, Haris	Assessment of extreme weather events on transport networks: case study of the 2007 wildfires in Peloponnesus	1	R		NATURAL HAZARDS	This paper deals with the 2007 wildfires that hit Peloponnesus, the southern peninsula of Greece, presenting an overview of the impacts in terms of infrastructural damages and human injuries and losses. Network performance and components' criticality analyses are used to assess the effects of the fires in vehicular traffic and the overall transport network. The crisis and emergency management of …	MAY	2014	72	*wildfire impacts*
Santos, LMA; Correia, AJPM; Coelho, PALF	Araujo Santos, Luis M.; Correia, Antonio J. P. M.; Coelho, Paulo A. L. F.	Post-wildfire slope stability effects and mitigation: a case study from hilly terrains with unmanaged forest	1	E		SN APPLIED SCIENCES	The combined effects of wildfires and storms strongly induce slopes stability phenomena, thus requiring mitigation measures to manage long-lasting wildfire-induced risks. In Portugal, thousands of increasingly destructive wildfires occur during the hottest months. In the last two decades, almost 3,000,000 ha of forest, bush and agricultural land burned in Portugal, 20% of which caused by massive …	OCT 24	2020	2	*wildfire impacts*
Orr, A; Migliaccio, CAL; Buford, M; Ballou, S; Migliaccio, CT	Orr, Ava; Migliaccio, Cristi A. L.; Buford, Mary; Ballou, Sarah; Migliaccio, Christopher T.	Sustained Effects on Lung Function in Community Members Following Exposure to Hazardous PM2.5 Levels from Wildfire Smoke	1	P		TOXICS	Extreme wildfire events are becoming more common and while the immediate risks of particulate exposures to susceptible populations (i.e., elderly, asthmatics) are appreciated, the long-term health effects are not known. In 2017, the Seeley Lake (SL), MT area experienced unprecedented levels of wildfire smoke from July 31 to September 18, with a daily average of 220.9 mu g/m(3). The aim of this st…	SEP	2020	8	*wildfire impacts*
Prats, SA; Merino, A; Gonzalez-Perez, JA; Verheijen, FGA; De la Rosa, JM	Prats, S. A.; Merino, A.; Gonzalez-Perez, J. A.; Verheijen, F. G. A.; De la Rosa, J. M.	Can straw-biochar mulching mitigate erosion of wildfire-degraded soils under extreme rainfall?	1	E		SCIENCE OF THE TOTAL ENVIRONMENT	High severity wildfires cause a drastic alteration of soil carbon cycling both oxidising and thermally altering soil organic matter (SOM) - and usually are followed by strong runoff and erosion events. To restore wildfire-degraded soils, SOM needs to be rebuilt while soil erosion is prevented. Post-fire straw mulching has been shown to mitigate soil erosion by providing a protective cover against…	MAR 20	2021	761	*wildfire impacts*
Robinne, FN; Hallema, DW; Bladon, KD; Flannigan, MD; Boisrame, G; Brethaut, CM; Doerr, SH; Di Baldassarre, G; Gallagher, LA; Hohner, AK; Khan, SJ; Kinoshita, AM; Mordecai, R; Nunes, JP; Nyman, P; Santin, C; Sheridan, G; Stoof, CR; Thompson, MP; Waddington, JM; Wei, Y	Robinne, Francois-Nicolas; Hallema, Dennis W.; Bladon, Kevin D.; Flannigan, Mike D.; Boisrame, Gabrielle; Brethaut, Christian M.; Doerr, Stefan H.; Di Baldassarre, Giuliano; Gallagher, Louise A.; Hohner, Amanda K.; Khan, Stuart J.; Kinoshita, Alicia M.; Mordecai, Rua; Nunes, Joao Pedro; Nyman, Petter; Santin, Cristina; Sheridan, Gary; Stoof, Cathelijne R.; Thompson, Matthew P.; Waddington, James …	Scientists' warning on extreme wildfire risks to water supply	1	R		HYDROLOGICAL PROCESSES	2020 is the year of wildfire records. California experienced its three largest fires early in its fire season. The Pantanal, the largest wetland on the planet, burned over 20% of its surface. More than 18 million hectares of forest and bushland burned during the 2019-2020 fire season in Australia, killing 33 people, destroying nearly 2500 homes, and endangering many endemic species. The direct co…	MAY	2021	35	*wildfire impacts*
Kizer, KW	Kizer, Kenneth W.	Extreme Wildfires-A Growing Population Health and Planetary Problem	1	P		JAMA-JOURNAL OF THE AMERICAN MEDICAL ASSOCIATION	This Viewpoint uses findings from a June 2019 National Academies of Sciences, Engineering, and Medicine (NASEM) workshop report and subsequent data to summarize known environmental and health effects of extreme wildfires, emphasizing their differential adverse effects on low-income, non-English-speaking, and other vulnerable communities.	OCT 27	2020	324	*wildfire impacts*
Gould, GK; Liu, ML; Barber, ME; Cherkauer, KA; Robichaud, PR; Adam, JC	Gould, Gregory K.; Liu, Mingliang; Barber, Michael E.; Cherkauer, Keith A.; Robichaud, Peter R.; Adam, Jennifer C.	The effects of climate change and extreme wildfire events on runoff erosion over a mountain watershed	1	E		JOURNAL OF HYDROLOGY	Increases in wildfire occurrence and severity under an altered climate can substantially impact terrestrial ecosystems through enhancing runoff erosion. Improved prediction tools that provide high resolution spatial information are necessary for location-specific soil conservation and watershed management. However, quantifying the magnitude of soil erosion and its interactions with climate, hydro…	MAY	2016	536	*wildfire impacts*
White, AM; Tarbill, GL; Wilkerson, RL; Siegel, RB	White, Angela M.; Tarbill, Gina L.; Wilkerson, Robert L.; Siegel, Rodney B.	Few detections of Black-backed Woodpeckers (Picoides arcticus) in extreme wildfires in the Sierra Nevada	1	E		AVIAN CONSERVATION AND ECOLOGY	Extreme wildfires in coniferous forests produce large areas of dead trees (snags) that are expected to provide much needed habitat for the Black-backed Woodpecker, a postfire associate. In an attempt to better understand extreme fire effects (including increasing fire size and decreasing diversity of fire effects), we monitored Black-backed Woodpeckers during the 2014 and 2015 breeding seasons fo…	JUN	2019	14	*wildfire impacts*
Wu, JF; Baartman, JEM; Nunes, JP	Wu, Jinfeng; Baartman, Jantiene E. M.; Nunes, Joao Pedro	Testing the impacts of wildfire on hydrological and sediment response using the OpenLISEM model. Part 2: Analyzing the effects of storm return period and extreme events	1	E		CATENA	Wildfires can have strong negative effects on soil and water resources, especially in headwater areas. The spatially explicit OpenLISEM model was applied to a burned catchment in southern Portugal to quantify the individual and combined impacts of wildfire and rainfall on hydrological and erosion processes. The companion paper has calibrated and assessed model performance in this area before and …	DEC	2021	207	*wildfire impacts*
Silveira, S; Kornbluh, M; Withers, MC; Grennan, G; Ramanathan, V; Mishra, J	Silveira, Sarita; Kornbluh, Mariah; Withers, Mathew C.; Grennan, Gillian; Ramanathan, Veerabhadran; Mishra, Jyoti	Chronic Mental Health Sequelae of Climate Change Extremes: A Case Study of the Deadliest Californian Wildfire	1	M		INTERNATIONAL JOURNAL OF ENVIRONMENTAL RESEARCH AND PUBLIC HEALTH	Introduction. Weather-related disasters, such as wildfires exacerbated by a rise in global temperatures, need to be better studied in terms of their mental health impacts. This study focuses on the mental health sequelae of the deadliest wildfire in California to date, the Camp Fire of 2018. Methods. We investigated a sample of 725 California residents with different degrees of disaster exposure …	FEB	2021	18	*wildfire impacts*
Sheridan, P; McElroy, S; Casey, J; Benmarhnia, T	Sheridan, Paige; McElroy, Sara; Casey, Joan; Benmarhnia, Tarik	Using the Generalized Synthetic Control Method to Estimate the Impact of Extreme Weather Events on Population Health	1	P		EPIDEMIOLOGY	Background: Traditional epidemiologic approaches such as time-series or case-crossover designs are often used to estimate the effects of extreme weather events but can be limited by unmeasured confounding. Quasi-experimental methods are a family of methods that leverage natural experiments to adjust for unmeasured confounding indirectly. The recently developed generalized synthetic control method…	NOV	2022	33	*wildfire impacts*
Bondur, VG; Mokhov, II; Voronova, OS; Sitnov, SA	Bondur, V. G.; Mokhov, I. I.; Voronova, O. S.; Sitnov, S. A.	Satellite Monitoring of Siberian Wildfires and Their Effects: Features of 2019 Anomalies and Trends of 20-Year Changes	1	E		DOKLADY EARTH SCIENCES	The features of anomalous Siberian wildfires in 2019 and trends of their changes during 2000-2019 are analyzed on the basis of satellite monitoring data. The average values of wildfire areas; total volumes of CO, CO2, and aerosol PM2.5 emissions; and their density (per area unit) in the Siberian Federal District of Russia and its regions are estimated for a 20-year period, as well as the number, …	MAY	2020	492	*wildfire impacts*
Farugia, TL; Cuni-Lopez, C; White, AR	Farugia, Taya L.; Cuni-Lopez, Carla; White, Anthony R.	Potential Impacts of Extreme Heat and Bushfires on Dementia	1	P		JOURNAL OF ALZHEIMERS DISEASE	Australia often experiences natural disasters and extreme weather conditions such as: flooding, sandstorms, heatwaves, and bushfires (also known as wildfires or forest fires). The proportion of the Australian population aged 65 years and over is increasing, alongside the severity and frequency of extreme weather conditions and natural disasters. Extreme heat can affect the entire population but p…		2021	79	*wildfire impacts*
Sanderfoot, OV; Bassing, SB; Brusa, JL; Emmet, RL; Gillman, SJ; Swift, K; Gardner, B	Sanderfoot, O., V; Bassing, S. B.; Brusa, J. L.; Emmet, R. L.; Gillman, S. J.; Swift, K.; Gardner, B.	A review of the effects of wildfire smoke on the health and behavior of wildlife	1	E		ENVIRONMENTAL RESEARCH LETTERS	Climate change is intensifying global wildfire activity, and people and wildlife are increasingly exposed to hazardous air pollution during large-scale smoke events. Although wildfire smoke is considered a growing risk to public health, few studies have investigated the impacts of wildfire smoke on wildlife, particularly among species that are vulnerable to smoke inhalation. In this review, we sy…	DEC 1	2021	16	*wildfire impacts*
Doubleday, A; Choe, Y; Isaksen, TMB; Errett, NA	Doubleday, Annie; Choe, Youngjun; Isaksen, Tania M. Busch; Errett, Nicole A.	Urban bike and pedestrian activity impacts from wildfire smoke events in Seattle, WA	1	S		JOURNAL OF TRANSPORT & HEALTH	Introduction: Climate change is leading to increasingly severe wildfires across the United States. Over the past several years, these events have led to extreme, persistent smoke events in several urban areas across the western U.S. However, the health impacts of smoke events on urban communities are not well understood. Impacts to physical activity, including active transportation, may be a usef…	JUN	2021	21	*wildfire impacts*
Papalou, A; Baros, DK	Papalou, Angeliki; Baros, Dimitrios K.	Assessing Structural Damage after a Severe Wildfire: A Case Study	1	S		BUILDINGS	Wildfires have always been a threat to forests and areas of high combustible vegetation. When they are not kept under control, they can spread to residential areas, creating severe damage and destruction. This paper examines the effects of the extreme heat conditions that developed during a wildfire on buildings as a function of their construction type. One of the deadliest wildfires in Greece (J…	JUL	2019	9	*wildfire impacts*
Newman-Thacker, F; Turnbull, L	Newman-Thacker, Fiona; Turnbull, Laura	Investigating the drivers of the unprecedented Chernobyl Power Plant Wildfire in April 2020 and its effects on Cs-137 dispersal	1	E		NATURAL HAZARDS	In this study, we explore the conditions that led to the unprecedented wildfire that occurred in the Chernobyl Exclusion Zone in April 2020 and the effect of this fire on Cs-137 dispersal, as wildfires are important drivers of Cs-137 resuspension, with potentially harmful consequences for the receiving ecosystems. We characterised the historical wildfire record between 2000 and 2020 using the MCD…	NOV	2021	109	*wildfire impacts*
Rossiello, MR; Szema, A	Rossiello, Michael R.; Szema, Anthony	Health Effects of Climate Change Wildfires and Heatwaves	1	P		CUREUS	Global warming is a phenomenon that is affecting society in sundry ways. As of 2017, Earth's global surface temperature increased 0.9 degrees C compared to the average temperature in the mid-1900s. Beyond this change in temperature lies significant threats to human health in the form of natural disasters and extreme temperatures. One natural disaster that has been receiving much more attention as…	MAY 28	2019	11	*wildfire impacts*
Billings, M; Carroll, M; Paveglio, T; Whitman, K	Billings, Mark; Carroll, Matthew; Paveglio, Travis; Whitman, Kara	Us versus Them; Local Social Fragmentation and Its Potential Effects on Building Pathways to Adapting to Wildfire	1	S		FIRE-SWITZERLAND	As the need for wildfire adaptation for human populations in the wildland-urban interface (WUI) intensifies in the face of changes that have increased the number of wildfires that exceed 100 thousand acres, it is becoming more important to come to a better understanding of social complexity on the WUI landscape. It is just as important to further our understanding of the social characteristics of…	DEC	2021	4	*wildfire impacts*
Donovan, VM; Twidwell, D; Uden, DR; Tadesse, T; Wardlow, BD; Bielski, CH; Jones, MO; Allred, BW; Naugle, DE; Allen, CR	Donovan, Victoria M.; Twidwell, Dirac; Uden, Daniel R.; Tadesse, Tsegaye; Wardlow, Brian D.; Bielski, Christine H.; Jones, Matthew O.; Allred, Brady W.; Naugle, David E.; Allen, Craig R.	Resilience to Large, Catastrophic Wildfires in North America's Grassland Biome	1	E		EARTHS FUTURE	Wildfires are ecosystem-level drivers of structure and function in many vegetated biomes. While numerous studies have emphasized the benefits of fire to ecosystems, large wildfires have also been associated with the loss of ecosystem services and shifts in vegetation abundance. The size and number of wildfires are increasing across a number of regions, and yet the outcomes of large wildfire on ve…	JUL	2020	8	*wildfire impacts*
Wolf, KD; Higuera, PE; Davis, KT; Dobrowski, SZ	Wolf, Kyra D.; Higuera, Philip E.; Davis, Kimberley T.; Dobrowski, Solomon Z.	Wildfire impacts on forest microclimate vary with biophysical context	1	E		ECOSPHERE	Increasing wildfire activity in western North America has the potential to remove forest canopy cover over large areas, increasing the vulnerability of understory plants and juvenile trees to microclimatic extremes. To understand the impacts of wildfire on forest microclimatic buffering, we monitored daily temperature and vapor pressure deficit (VPD) in 33 plots over the first two growing seasons…	MAY	2021	12	*wildfire impacts*
Webster, JS; Gido, KB; Hedden, SC; Propst, DL; Whitney, JE	Webster, Jordan S.; Gido, Keith B.; Hedden, Skyler C.; Propst, David L.; Whitney, James E.	Response of arid-land macroinvertebrate communities to extremes of drought, wildfire, and monsoonal flooding	1	E		RIVER RESEARCH AND APPLICATIONS	Observing spatial and temporal variation in aquatic communities provides insight into factors driving community structure. These observations are particularly important as ecosystems are being challenged by new extremes associated with a changing climate. However, since the timing of disturbances is unpredictable, capturing their effects is difficult, unless a study is already gathering data prio…	JUN	2022	38	*wildfire impacts*
Cooper, SD; Klose, K; Herbst, DB; White, J; Drenner, SM; Eliason, EJ	Cooper, Scott D.; Klose, Kristie; Herbst, David B.; White, Jason; Drenner, S. Matthew; Eliason, Erika J.	Wildfire and drying legacies and stream invertebrate assemblages	1	E		FRESHWATER SCIENCE	Climate change is engendering droughts and wildfires in many ecosystems, especially those in Mediterranean climates. Yet, there is little information on the long-term responses of stream invertebrates in Mediterranean climates to wildfire, particularly during and after extreme drought. To examine the effects of drought and wildfire on stream invertebrate assemblages, we sampled stream reaches in …	DEC	2021	40	*wildfire impacts*
Gomez-Amo, JL; Freile-Aranda, MD; Camarasa, J; Estelles, V; Utrillas, MP; Martinez-Lozano, JA	Gomez-Amo, J. L.; Freile-Aranda, M. D.; Camarasa, J.; Estelles, V.; Utrillas, M. P.; Martinez-Lozano, J. A.	Empirical estimates of the radiative impact of an unusually extreme dust and wildfire episode on the performance of a photovoltaic plant in Western Mediterranean	1	E		APPLIED ENERGY	We have estimated the radiative impact produced by an unusually extreme dust and wildfire episode on the performance of a photovoltaic (PV) plant. The dust and wildfire events were mostly active on 26-28 and 29-30 June 2012, respectively. We took advantage of the consecutiveness of both events to separate and derive empirically the radiative effect of dust and smoke aerosols. With this purpose, w…	FEB 1	2019	235	*wildfire impacts*
Lecina-Diaz, J; Alvarez, A; Retana, J	Lecina-Diaz, Judit; Alvarez, Albert; Retana, Javier	Extreme Fire Severity Patterns in Topographic, Convective and Wind-Driven Historical Wildfires of Mediterranean Pine Forests	1	E		PLOS ONE	Crown fires associated with extreme fire severity are extremely difficult to control. We have assessed fire severity using differenced Normalized Burn Ratio (dNBR) from Landsat imagery in 15 historical wildfires of Pinus halepensis Mill. We have considered a wide range of innovative topographic, fuel and fire behavior variables with the purposes of (1) determining the variables that influence fir…	JAN 22	2014	9	*wildfire impacts*
Kremer, LB; Caldwell, CA	Kremer, Lauren B.; Caldwell, Colleen A.	Wildfire effects on mass and thermal tolerance of Hydropsyche oslari (Trichoptera) in southwestern USA montane grassland streams	1	E		FRESHWATER SCIENCE	Large-scale disturbances, such as wildfire, can markedly affect streams for years. As terrestrial areas within a watershed slowly recover, stream environments and biota can experience repeated and long-lasting challenges. In 2011, the Las Conchas wildfire burned (1)/(3) of the Valles Caldera National Preserve in northern New Mexico, USA. Seven y post-fire, streams located near the burn perimeter …	MAR 1	2022	41	*wildfire impacts*
Galizia, LF; Alcasena, F; Prata, G; Rodrigues, M	Galizia, Luiz Felipe; Alcasena, Fermin; Prata, Gabriel; Rodrigues, Marcos	Assessing expected economic losses from wildfires in eucalypt plantations of western Brazil	1	R		FOREST POLICY AND ECONOMICS	The increasing demand for pulpwood promotes the rapid expansion of eucalypt plantations over fire-prone savannas in western Brazil. Currently, large wildfires pose a real threat to these commercial plantations, disrupting the supply chain. Forest managers lack site-specific quantitative assessments to inform large scale harvesting plans and cost-effective risk reduction programs. In this study, w…	APR	2021	125	*wildfire impacts*
Schwarz, L; Dimitrova, A; Aguilera, R; Basu, R; Gershunov, A; Benmarhnia, T	Schwarz, Lara; Dimitrova, Anna; Aguilera, Rosana; Basu, Rupa; Gershunov, Alexander; Benmarhnia, Tarik	Smoke and COVID-19 case fatality ratios during California wildfires	1	P		ENVIRONMENTAL RESEARCH LETTERS	Recent evidence has shown an association between wildfire smoke and COVID-19 cases and deaths. The San Francisco Bay Area, in California (USA), experienced two major concurrent public health threats in 2020: the COVID-19 pandemic and dense smoke emitted by wildfires. This provides a unprecedented context to unravel the role of acute air pollution exposure on COVID-19 severity. A smoke product pro…	JAN 1	2022	17	*wildfire impacts*
Stevens-Rumann, CS; Prichard, SJ; Strand, EK; Morgan, P	Stevens-Rumann, Camille S.; Prichard, Susan J.; Strand, Eva K.; Morgan, Penelope	Prior wildfires influence burn severity of subsequent large fires	1	E		CANADIAN JOURNAL OF FOREST RESEARCH	With longer and more severe fire seasons predicted, the incidence and extent of fires are expected to increase in western North America. As more area is burned, past wildfires may influence the spread and burn severity of subsequent fires, with implications for ecosystem resilience and fire management. We examined how previous burn severity, topography, vegetation, and weather influenced burn sev…	NOV	2016	46	*wildfire impacts*
Shen, P; Crippa, P; Castruccio, S	Shen, Peng; Crippa, Paola; Castruccio, Stefano	Assessing urban mortality from wildfires with a citizen science network	1	P		AIR QUALITY ATMOSPHERE AND HEALTH	Assessment of exposure and mortality attributable to air pollution is one of the most important tasks to inform strategies for mitigation and prevention of the negative effects of degraded air quality. While the vast majority of studies rely on either satellite data or sparse (and expensive) monitoring networks and focus on global- or regional-scale assessments, emerging low-cost citizen science …	DEC	2021	14	*wildfire impacts*
Weilnhammer, V; Schmid, J; Mittermeier, I; Schreiber, F; Jiang, LM; Pastuhovic, V; Herr, C; Heinze, S	Weilnhammer, Veronika; Schmid, Jonas; Mittermeier, Isabella; Schreiber, Fabian; Jiang, Linmiao; Pastuhovic, Vedran; Herr, Caroline; Heinze, Stefanie	Extreme weather events in europe and their health consequences - A systematic review	1	P		INTERNATIONAL JOURNAL OF HYGIENE AND ENVIRONMENTAL HEALTH	Background: Due to climate change, the frequency, intensity and severity of extreme weather events, such as heat waves, cold waves, storms, heavy precipitation causing wildfires, floods, and droughts are increasing, which could adversely affect human health. The purpose of this systematic review is therefore to assess the current literature about the association between these extreme weather even…	APR	2021	233	*wildfire impacts*
Munkhjargal, M; Yadamsuren, G; Yamkhin, J; Menzel, L	Munkhjargal, Munkhdavaa; Yadamsuren, Gansukh; Yamkhin, Jambaljav; Menzel, Lucas	The Combination of Wildfire and Changing Climate Triggers Permafrost Degradation in the Khentii Mountains, Northern Mongolia	1	E		ATMOSPHERE	High topographic heterogeneity and complex mechanisms between the atmosphere and the ground create unique hydro-climatic processes over mountainous regions. Based on in situ observations, we present the spatial variability of ground surface temperature (GST) in the Khentii Mountains of northern Mongolia, which is situated at the southern fringe of the Eurasian permafrost zone. Changes in the hydr…	FEB	2020	11	*wildfire impacts*
Yu, SY; Hsueh, LLY	Yu, Suyang; Hsueh, Lily	Do wildfires exacerbate COVID-19 infections and deaths in vulnerable communities? Evidence from California	1	P		JOURNAL OF ENVIRONMENTAL MANAGEMENT	Understanding whether and how wildfires exacerbate COVID-19 outcomes is important for assessing the efficacy and design of public sector responses in an age of more frequent and simultaneous natural disasters and extreme events. Drawing on environmental and emergency management literatures, we investigate how wildfire smoke (PM2.5) impacted COVID-19 infections and deaths during California's 2020 …	FEB 15	2023	328	*wildfire impacts*
Leigh, C; Bush, A; Harrison, ET; Ho, SS; Luke, L; Rolls, RJ; Ledger, ME	Leigh, Catherine; Bush, Alex; Harrison, Evan T.; Ho, Susie S.; Luke, Laurisse; Rolls, Robert J.; Ledger, Mark E.	Ecological effects of extreme climatic events on riverine ecosystems: insights from Australia	2	E		FRESHWATER BIOLOGY	Climate extremes and their physical impacts - including droughts, fires, floods, heat waves, storm surges and tropical cyclones - are important structuring forces in riverine ecosystems. Climate change is expected to increase the future occurrence of extremes, with potentially devastating effects on rivers and streams. We synthesise knowledge of extremes and their impacts on riverine ecosystems i…	DEC	2015	60	*wildfire impacts*
Moitra, S; Tabrizi, AF; Fathy, D; Kamravaei, S; Miandashti, N; Henderson, L; Khadour, F; Naseem, MT; Murgia, N; Melenka, L; Lacy, P	Moitra, Subhabrata; Tabrizi, Ali Farshchi; Fathy, Dina; Kamravaei, Samineh; Miandashti, Noushin; Henderson, Linda; Khadour, Fadi; Naseem, Muhammad T.; Murgia, Nicola; Melenka, Lyle; Lacy, Paige	Short-Term Acute Exposure to Wildfire Smoke and Lung Function among Royal Canadian Mounted Police (RCMP) Officers	1	P		INTERNATIONAL JOURNAL OF ENVIRONMENTAL RESEARCH AND PUBLIC HEALTH	The increasing incidence of extreme wildfire is becoming a concern for public health. Although long-term exposure to wildfire smoke is associated with respiratory illnesses, reports on the association between short-term occupational exposure to wildfire smoke and lung function remain scarce. In this cross-sectional study, we analyzed data from 218 Royal Canadian Mounted Police officers (mean age:…	NOV	2021	18	*wildfire impacts*
Sakulich, J; Poulos, HM; Gatewood, RG; Wogan, KA; Marks, C; Taylor, AH	Sakulich, John; Poulos, Helen M.; Gatewood, Richard G.; Wogan, Kelsey A.; Marks, Christopher; Taylor, Alan H.	Low-Severity Wildfire Shifts Mixed Conifer Forests toward Historical Stand Structure in Guadalupe Mountains National Park, Texas, USA	1	E		FIRE-SWITZERLAND	Wildfire is an important natural disturbance agent, shaping mixed conifer forest structure throughout the Southwestern United States. Yet, fire exclusion caused by late 19th century livestock grazing followed by human fire suppression has altered forest structure by increasing forest density, basal area, and canopy cover in recent decades. Changes in the abundance and vertical and horizontal cont…	AUG	2022	5	*wildfire impacts*
Buscardo, E; Rodriguez-Echeverria, S; Freitas, H; De Angelis, P; Pereira, JS; Muller, LAH	Buscardo, Erika; Rodriguez-Echeverria, Susana; Freitas, Helena; De Angelis, Paolo; Pereira, Joao Santos; Muller, Ludo A. H.	Contrasting soil fungal communities in Mediterranean pine forests subjected to different wildfire frequencies	1	E		FUNGAL DIVERSITY	Mediterranean forest ecosystems are characterized by various vascular plant groups with their associated mycorrhizae and free living soil fungi with various ecological functions. Fire plays a major role in Mediterranean ecosystem dynamics and impacts both above- and below-ground community structure and functioning. However, studies on the effects induced by altered disturbance regimes (associated…	JAN	2015	70	*wildfire impacts*
Crockett, JL; Westerling, AL	Crockett, Joseph L.; Westerling, A. Leroy	Greater Temperature and Precipitation Extremes Intensify Western US Droughts, Wildfire Severity, and Sierra Nevada Tree Mortality	1	E		JOURNAL OF CLIMATE	Extensive drought in the western United States (WUS) during the twenty-first century and associated wildfire and tree mortality incidence has highlighted the potential for greater area of severity within widespread droughts. To place recent WUS droughts into a historical context, the authors analyzed gridded daily climate (temperature, precipitation, and climatic water deficit) data to identify a…	JAN	2018	31	*wildfire impacts*
Campbell, PC; Tong, DN; Saylor, R; Li, YY; Ma, SQ; Zhang, XY; Kondragunta, S; Li, FJ	Campbell, Patrick C.; Tong, Daniel; Saylor, Rick; Li, Yunyao; Ma, Siqi; Zhang, Xiaoyang; Kondragunta, Shobha; Li, Fangjun	Pronounced increases in nitrogen emissions and deposition due to the historic 2020 wildfires in the western US	1	E		SCIENCE OF THE TOTAL ENVIRONMENT	Wildfire outbreaks can lead to extreme biomass burning (BB) emissions of both oxidized (e.g., nitrogen oxides; NOx = NO+NO2) and reduced form (e.g., ammonia; NH3) nitrogen (N) compounds. High N emissions are major concerns for air quality, atmospheric deposition, and consequential human and ecosystem health impacts. In this study, we use both satellite-based observations and modeling results to q…	SEP 15	2022	839	*wildfire impacts*
Strahan, K; Watson, SJ	Strahan, Ken; Watson, Stuart J.	The protective action decision model: when householders choose their protective response to wildfire	1	M		JOURNAL OF RISK RESEARCH	Confronted with an imminent bushfire threat, Australian householders can respond by evacuating, waiting to see what the bushfire does before deciding, or remaining to defend property from the fire. This decision-making is central to householders' survival because late evacuation has been associated with fatalities. North Americans who seek alternatives to mandatory evacuation from wildfires are c…	DEC 2	2019	22	*wildfire impacts*
Carvalho, F; Pradhan, A; Abrantes, N; Campos, I; Keizer, JJ; Cassio, F; Pascoal, C	Carvalho, Francisco; Pradhan, Arunava; Abrantes, Nelson; Campos, Isabel; Keizer, Jan Jacob; Cassio, Fernanda; Pascoal, Claudia	Wildfire impacts on freshwater detrital food webs depend on runoff load, exposure time and burnt forest type	1	E		SCIENCE OF THE TOTAL ENVIRONMENT	In the last decades, land-use changes have made Mediterranean forests highly susceptible to wildfires, which can cause several impacts not only on burnt areas, but also on adjacent aquatic ecosystems. Post-fire runoff from burnt areas may transport toxic substances to streams by surface runoff, including polycyclic aromatic hydrocarbons (PAHs) and metals, which can be noxious to aquatic organisms…	NOV 20	2019	692	*wildfire impacts*
Guion, A; Turquety, S; Polcher, J; Pennel, R; Bastin, S; Arsouze, T	Guion, Antoine; Turquety, Solene; Polcher, Jan; Pennel, Romain; Bastin, Sophie; Arsouze, Thomas	Droughts and heatwaves in the Western Mediterranean: impact on vegetation and wildfires using the coupled WRF-ORCHIDEE regional model (RegIPSL)	1	E		CLIMATE DYNAMICS	Droughts and heatwaves in the Mediterranean can induce plant activity decline and severe wildfires leading to considerable economic, social and environmental damages. This study aims at statistically quantifying the isolated and combined impacts of these extreme events based on a combination of regional land surface-atmosphere modeling and satellite observations of surface properties (MODIS). A s…	MAY	2022	58	*wildfire impacts*
Ohana-Levi, N; Givati, A; Paz-Kagan, T; Karnieli, A	Ohana-Levi, Noa; Givati, Amir; Paz-Kagan, Tarin; Karnieli, Arnon	Forest composition effect on wildfire pattern and run-off regime in a Mediterranean watershed	1	E		ECOHYDROLOGY	Fire may alter land cover throughout the landscape and affect run-off responses to rainfall events in a burnt watershed. Therefore, the challenge is to understand the interactions between forest composition and fire patterns in a karstic, Mediterranean watershed that affects the run-off regime. The aim of this research is to improve the understanding of the interactive effects of wildfire and lan…	JUN	2018	11	*wildfire impacts*
Krofcheck, DJ; Hurteau, MD; Scheller, RM; Loudermilk, EL	Krofcheck, Daniel J.; Hurteau, Matthew D.; Scheller, Robert M.; Loudermilk, E. Louise	Restoring surface fire stabilizes forest carbon under extreme fire weather in the Sierra Nevada	1	Positive E		ECOSPHERE	Climate change in the western United States has increased the frequency of extreme fire weather events and is projected to increase the area burned by wildfire in the coming decades. This changing fire regime, coupled with increased high-severity fire risk from a legacy of fire exclusion, could destabilize forest carbon (C), decrease net ecosystem exchange (NEE), and consequently reduce the abili…	JAN	2017	8	*wildfire impacts*
Lesmeister, DB; Davis, RJ; Sovern, SG; Yang, ZQ	Lesmeister, Damon B.; Davis, Raymond J.; Sovern, Stan G.; Yang, Zhiqiang	Northern spotted owl nesting forests as fire refugia: a 30-year synthesis of large wildfires	1	E		FIRE ECOLOGY	Background The northern spotted owl (Strix occidentalis caurina) is an Endangered Species Act-listed subspecies that requires coniferous forests with structurally complex and closed-canopy old-growth characteristics for nesting. With climate change, large wildfires are expected to become more common within the subspecies' range and an increasing threat to these types of forests. Understanding fir…	NOV 5	2021	17	*wildfire impacts*
Shikwambana, L; Kganyago, M; Xulu, S	Shikwambana, Lerato; Kganyago, Mahlatse; Xulu, Sifiso	Analysis of wildfires and associated emissions during the recent strong ENSO phases in Southern Africa using multi-source remotely-derived products	1	E		GEOCARTO INTERNATIONAL	In southern Africa, drier conditions are more pronounced during the El Nino Southern Oscillation (ENSO) years, triggering wildfire activity and extreme drought conditions which, individually or together, lead to loss of crop productivity, deaths of livestock and wildlife, famine, degraded ecosystems, water quality and quantity. However, the fire characteristics in relation to the emissions from b…	DEC 13	2022	37	*wildfire impacts*
Kelly, J; Ibanez, TS; Santin, C; Doerr, SH; Nilsson, MC; Holst, T; Lindroth, A; Kljun, N	Kelly, Julia; Ibanez, Theresa S.; Santin, Cristina; Doerr, Stefan H.; Nilsson, Marie-Charlotte; Holst, Thomas; Lindroth, Anders; Kljun, Natascha	Boreal forest soil carbon fluxes one year after a wildfire: Effects of burn severity and management	1	E		GLOBAL CHANGE BIOLOGY	The extreme 2018 hot drought that affected central and northern Europe led to the worst wildfire season in Sweden in over a century. The Ljusdal fire complex, the largest area burnt that year (8995 ha), offered a rare opportunity to quantify the combined impacts of wildfire and post-fire management on Scandinavian boreal forests. We present chamber measurements of soil CO2 and CH4 fluxes, soil mi…	SEP	2021	27	*wildfire impacts*
Weston, CJ; Di Stefano, J; Hislop, S; Volkova, L	Weston, Christopher J.; Di Stefano, Julian; Hislop, Samuel; Volkova, Liubov	Effect of recent fuel reduction treatments on wildfire severity in southeast Australian Eucalyptus sieberi forests	1	E		FOREST ECOLOGY AND MANAGEMENT	Climate change is increasing the area of seasonally dry forests burnt by wildfire in many parts of the world, compelling a revision of management strategies to reduce risk and improve the resilience of forest ecosystems. While prescribed burning is a common strategy used to reduce bushfire risk, mechanical thinning has not been as widely applied in Australia's temperate forests in comparison with…	FEB 1	2022	505	*wildfire impacts*
Zheng, GJ; Sedlacek, AJ; Aiken, AC; Feng, Y; Watson, TB; Raveh-Rubin, S; Uin, J; Lewis, ER; Wang, J	Zheng, Guangjie; Sedlacek, Arthur J.; Aiken, Allison C.; Feng, Yan; Watson, Thomas B.; Raveh-Rubin, Shira; Uin, Janek; Lewis, Ernie R.; Wang, Jian	Long-range transported North American wildfire aerosols observed in marine boundary layer of eastern North Atlantic	1	E		ENVIRONMENT INTERNATIONAL	Wildfire is a major source of biomass burning aerosols, which greatly impact Earth climate. Tree species in North America (NA) boreal forests can support high-intensity crown fires, resulting in elevated injection height and longer lifetime (on the order of months) of the wildfire aerosols. Given the long lifetime, the properties of aged NA wildfire aerosols are required to understand and quantif…	JUN	2020	139	*wildfire impacts*
Tsuyuzaki, S; Narita, K; Sawada, Y; Kushida, K	Tsuyuzaki, Shiro; Narita, Kenji; Sawada, Yuki; Kushida, Keiji	The establishment patterns of tree seedlings are determined immediately after wildfire in a black spruce (Picea mariana) forest	1	E		PLANT ECOLOGY	Fire severity is predicted to increase in boreal regions due to global warming. We hypothesized that these extreme events will alter regeneration patterns of black spruce (Picea mariana). To test this hypothesis, we monitored seed dispersal and seedling emergence, survival and growth for 6 years from 2005 to 2010 after the 2004 wildfire on Poker Flat, interior Alaska, using 96 1 x 1 m plots. A to…	MAR	2014	215	*wildfire impacts*
Whitman, T; Whitman, E; Woolet, J; Flannigan, MD; Thompson, DK; Parisien, MA	Whitman, Thea; Whitman, Ellen; Woolet, Jamie; Flannigan, Mike D.; Thompson, Dan K.; Parisien, Marc-Andre	Soil bacterial and fungal response to wildfires in the Canadian boreal forest across a burn severity gradient	1	E		SOIL BIOLOGY & BIOCHEMISTRY	Global fire regimes are changing, with increases in wildfire frequency and severity expected for many North American forests over the next 100 years. Fires can result in dramatic changes to carbon (C) stocks and can restructure plant and microbial communities, with long-lasting effects on ecosystem functions. We investigated wildfire effects on soil microbial communities (bacteria and fungi) in a…	NOV	2019	138	*wildfire impacts*
Tulau, M; Yang, XH; McAlpine, R; Veeragathipillai, M; Zhang, MX; Karunaratne, S; McInnes-Clarke, S; Young, M	Tulau, Mitch; Yang, Xihua; McAlpine, Robin; Veeragathipillai, Manoharan; Zhang, Mingxi; Karunaratne, Senani; McInnes-Clarke, Sally; Young, Mark	Impacts of a wildfire on soil organic carbon in Warrumbungle National Park, Australia	1	E		PROCEEDINGS OF THE LINNEAN SOCIETY OF NEW SOUTH WALES	A wildfire in the Warrumbungle Range in January 2013 burnt 56,290 ha of forest land, 72% of it at high-extreme severity. We investigated the effects of fire on soil organic carbon (SOC), soil carbon fractions (Particulate Organic Carbon (POC), Humus Organic Carbon (HOC) and Resistant Organic Carbon (ROC)) at 64 sites stratified according to geology and fire severity across Warrumbungle National P…		2020	142	*wildfire impacts*
Brogan, DJ; Nelson, PA; MacDonald, LH	Brogan, Daniel J.; Nelson, Peter A.; MacDonald, Lee H.	Spatial and temporal patterns of sediment storage and erosion following a wildfire and extreme flood	1	E		EARTH SURFACE DYNAMICS	Post-wildfire landscapes are highly susceptible to rapid geomorphic changes, and the resulting downstream effects, at both the hillslope and watershed scales due to increases in hillslope runoff and erosion. Numerous studies have documented these changes at the hillslope scale, but relatively few studies have documented larger-scale post-fire geomorphic changes over time. In this study we used fi…	JUN 24	2019	7	*wildfire impacts*
Shtober-Zisu, N; Wittenberg, L	Shtober-Zisu, Nurit; Wittenberg, Lea	Long-term effects of wildfire on rock weathering and soil stoniness in the Mediterranean landscapes	1	E		SCIENCE OF THE TOTAL ENVIRONMENT	The severe wildfire at Mt. Carmel, Israel, in 2010, caused massive destruction of carbonate rocks. The thermal shock caused extreme exfoliation, producing large and flat clasts, affecting rocks to a depth of up to 20 cm. A decade after the fire, most flakes and spalls disappeared from the rock outcrops and adjacent soils. From these observations, this study pursued two objectives: (a) to monitor …	MAR 25	2021	762	*wildfire impacts*
Mishra, A; Alnahit, A; Campbell, B	Mishra, Ashok; Alnahit, Ali; Campbell, Barbara	Impact of land uses, drought, flood, wildfire, and cascading events on water quality and microbial communities: A review and analysis	1	E		JOURNAL OF HYDROLOGY	The increase in dynamic interactions between climate and human activities threatens water security in terms of water quantity and quality. Most water security studies have focused on water quantity compared to water quality, while both are equally important and vital for maintaining a healthy ecosystem and human well-being. The first part of the paper provides a review of the potential impacts of…	MAY	2021	596	*wildfire impacts*
Cohen, O; Shapira, S; Furman, E	Cohen, Odeya; Shapira, Stav; Furman, Eyal	Long-Term Health Impacts of Wildfire Exposure: A Retrospective Study Exploring Hospitalization Dynamics Following the 2016 Wave of Fires in Israel	1	P		INTERNATIONAL JOURNAL OF ENVIRONMENTAL RESEARCH AND PUBLIC HEALTH	Background: Climate-related events, including wildfires, which adversely affect human health, are gaining the growing attention of public-health officials and researchers. Israel has experienced several disastrous fires, including the wave of fires in November 2016 that led to the evacuation of 75,000 people. The fires lasted six days (22-27 November) with no loss of life or significant immediate…	MAY	2022	19	*wildfire impacts*
Jones, OD; Nyman, P; Sheridan, GJ	Jones, Owen D.; Nyman, Petter; Sheridan, Gary J.	Modelling the effects of fire and rainfall regimes on extreme erosion events in forested landscapes	1	E		STOCHASTIC ENVIRONMENTAL RESEARCH AND RISK ASSESSMENT	Existing models of post-fire erosion have focused primarily on using empirical or deterministic approaches to predict the magnitude of response from catchments given some initial rainfall and burn conditions. These models are concerned with reducing uncertainties associated with hydro-geomorphic transfer processes and typically operate at event timescales. There have been relatively few attempts …	DEC	2014	28	*wildfire impacts*
Yang, D; Yang, AN; Yang, J; Xu, RT; Qiu, H	Yang, Di; Yang, Anni; Yang, Jue; Xu, Rongting; Qiu, Han	Unprecedented Migratory Bird Die-Off: A Citizen-Based Analysis on the Spatiotemporal Patterns of Mass Mortality Events in the Western United States	1	E		GEOHEALTH	Extensive, severe wildfires, and wildfire-induced smoke occurred across the western and central United States since August 2020. Wildfires resulting in the loss of habitats and emission of particulate matter and volatile organic compounds pose serious threatens to wildlife and human populations, especially for avian species, the respiratory system of which are sensitive to air pollutions. At the …	APR	2021	5	*wildfire impacts*
Lecina-Diaz, J; Martinez-Vilalta, J; Alvarez, A; Vayreda, J; Retana, J	Lecina-Diaz, Judit; Martinez-Vilalta, Jordi; Alvarez, Albert; Vayreda, Jordi; Retana, Javier	Assessing the Risk of Losing Forest Ecosystem Services Due to Wildfires	1	E		ECOSYSTEMS	Disturbances such as wildfires are an integral part of forest ecosystems, but climate change is increasing their extent, frequency, intensity and severity, compromising forest ecosystem services (ES) that are fundamental to human well-being. Thus, evaluating the risk of losing ecosystem services due to wildfires is essential for anticipating and adapting to future conditions. Here, we analyze the…	NOV	2021	24	*wildfire impacts*
Yasunari, TJ; Kim, KM; da Silva, AM; Hayasaki, M; Akiyama, M; Murao, N	Yasunari, Teppei J.; Kim, Kyu-Myong; da Silva, Arlindo M.; Hayasaki, Masamitsu; Akiyama, Masayuki; Murao, Naoto	Extreme air pollution events in Hokkaido, Japan, traced back to early snowmelt and large-scale wildfires over East Eurasia: Case studies	1	P		SCIENTIFIC REPORTS	To identify the unusual climate conditions and their connections to air pollutions in a remote area due to wildfires, we examine three anomalous large-scale wildfires in May 2003, April 2008, and July 2014 over East Eurasia, as well as how products of those wildfires reached an urban city, Sapporo, in the northern part of Japan (Hokkaido), significantly affecting the air quality. NASA's MERRA-2 (…	APR 25	2018	8	*wildfire impacts*
Lawrence, AJ; Matuch, C; Hancock, JJ; Rypel, AL; Eliassen, LA	Lawrence, Andrew J.; Matuch, Cindy; Hancock, Jacquelyn J.; Rypel, Andrew L.; Eliassen, Laura A.	Potential local extirpation of an imperiled freshwater mussel population from wildfire runoff	1	E		WESTERN NORTH AMERICAN NATURALIST	Effects of wildfire and subsequent hydric erosion on freshwater communities are of increasing interest. While freshwater biodiversity is in a global state of decline, examples of climate-driven wildfire impacts to freshwater mussel populations are especially limited. We discovered a population of native floater mussels (Anodonta californiensis/ nuttalliana), documented fish species, and recorded …	DEC	2022	82	*wildfire impacts*
Malvar, MC; Prats, SA; Keizer, JJ	Malvar, Maruxa C.; Prats, Sergio A.; Jacob Keizer, J.	RUNOFF AND INTER-RILL EROSION AFFECTED BY WILDFIRE AND PRE-FIRE PLOUGHING IN EUCALYPT PLANTATIONS OF NORTH-CENTRAL PORTUGAL	1	E		LAND DEGRADATION & DEVELOPMENT	Increases in post-fire runoff and erosion have been reported worldwide, but little is known about the combined effect of wildfires and pre-existent ploughing operations. A previous study using simulated rainfall found a similar runoff for an unploughed and a pre-fire ploughed site, but clearly showed lower erosion for the pre-fire ploughed site. This study measured post-fire runoff and erosion at…	JUL	2016	27	*wildfire impacts*
Whitman, E; Parisien, MA; Thompson, DK; Flannigan, MD	Whitman, Ellen; Parisien, Marc-Andre; Thompson, Dan K.; Flannigan, Mike D.	Short-interval wildfire and drought overwhelm boreal forest resilience	1	E		SCIENTIFIC REPORTS	The size and frequency of large wildfires in western North America have increased in recent years, a trend climate change is likely to exacerbate. Due to fuel limitations, recently burned forests resist burning for upwards of 30 years; however, extreme fire-conducive weather enables reburning at shorter fire-free intervals than expected. This research quantifies the outcomes of short-interval reb…	DEC 11	2019	9	*wildfire impacts*
Papadaki, C; Theodoropoulos, C; Soulis, KX; Generali, KA; Psomiadis, E; Dimitriou, E	Papadaki, Christina; Theodoropoulos, Christos; Soulis, Konstantinos X.; Generali, Konstantina Amalia; Psomiadis, Emmanouil; Dimitriou, Elias	Effects of forest fires on headwater streamflow and the habitat suitability for benthic macroinvertebrates	1	E		HYDROLOGICAL SCIENCES JOURNAL	We modelled hydrological, hydraulic and habitat suitability changes in a Mediterranean catchment after a wildfire. Gauged pre/post-fire hourly discharges were used to assess actual pre/post-fire hydrological conditions. To remove the weather variability effect, daily pre/post-fire discharges were simulated under the same weather conditions. An eco-hydraulic model was employed to calculate flow ve…	JUL 4	2022	67	*wildfire impacts*
Bai, H; Capitanio, JP; Miller, LA; Clougherty, JE	Bai, Heng; Capitanio, John P.; Miller, Lisa A.; Clougherty, Jane E.	Social status and susceptibility to wildfire smoke among outdoor-housed female rhesus monkeys: A natural experiment	1	E		HELIYON	Introduction: Wildfire smoke (WFS) exposure is a growing threat to human health, and lower socioeconomic position (SEP) has been shown to increase pollution susceptibility. Studies of SEP-related susceptibility, however, are often compromised due to spatial confounding between lower-SEP and pollution. Here we examine outdoorhoused nonhuman primates, living in natural social hierarchy in a common …	NOV	2021	7	*wildfire impacts*
Hohner, AK; Rhoades, CC; Wilkerson, P; Rosario-Ortiz, FL	Hohner, Amanda K.; Rhoades, Charles C.; Wilkerson, Paul; Rosario-Ortiz, Fernando L.	Wildfires Alter Forest Watersheds and Threaten Drinking Water Quality	1	R		ACCOUNTS OF CHEMICAL RESEARCH	CONSPECTUS: Wildfires are a natural part of most forest ecosystems, but due to changing climatic and environmental conditions, they have become larger, more severe, and potentially more damaging. Forested watersheds vulnerable to wildfire serve as drinking water supplies for many urban and rural communities. The highly variable nature of wildfire behavior combined with spatially complex patterns …	MAY	2019	52	*wildfire impacts*
Tempel, DJ; Gutierrez, RJ; Battles, JJ; Fry, DL; Su, YJ; Guo, QH; Reetz, MJ; Whitmore, SA; Jones, GM; Collins, BM; Stephens, SL; Kelly, M; Berigan, WJ; Peery, MZ	Tempel, Douglas J.; Gutierrez, R. J.; Battles, John J.; Fry, Danny L.; Su, Yanjun; Guo, Qinghua; Reetz, Matthew J.; Whitmore, Sheila A.; Jones, Gavin M.; Collins, Brandon M.; Stephens, Scott L.; Kelly, Maggi; Berigan, William J.; Peery, M. Zachariah	Evaluating short- and long-term impacts of fuels treatments and simulated wildfire on an old-forest species	1	E		ECOSPHERE	Fuels-reduction treatments are commonly implemented in the western U.S. to reduce the risk of high-severity fire, but they may have negative short-term impacts on species associated with older forests. Therefore, we modeled the effects of a completed fuels-reduction project on fire behavior and California Spotted Owl (Strix occidentalis occidentalis) habitat and demography in the Sierra Nevada to…	DEC	2015	6	*wildfire impacts*
Kertesz, M; Aszalos, R; Lengyel, A; Onodi, G	Kertesz, Miklos; Aszalos, Reka; Lengyel, Attila; Onodi, Gabor	Synergistic effects of the components of global change: Increased vegetation dynamics in open, forest-steppe grasslands driven by wildfires and year-to-year precipitation differences	1	E		PLOS ONE	Climate change and land use change are two major elements of human-induced global environmental change. In temperate grasslands and woodlands, increasing frequency of extreme weather events like droughts and increasing severity of wildfires has altered the structure and dynamics of vegetation. In this paper, we studied the impact of wildfires and the year-to-year differences in precipitation on s…	NOV 17	2017	12	*wildfire impacts*
Bennett, LT; Bruce, MJ; MacHunter, J; Kohout, M; Tanase, MA; Aponte, C	Bennett, Lauren T.; Bruce, Matthew J.; MacHunter, Josephine; Kohout, Michele; Tanase, Mihai A.; Aponte, Cristina	Mortality and recruitment of fire-tolerant eucalypts as influenced by wildfire severity and recent prescribed fire	1	E		FOREST ECOLOGY AND MANAGEMENT	Mixed-species eucalypt forests of temperate Australia are assumed tolerant of most fire regimes based on the impressive capacity of the dominant eucalypts to resprout. However, empirical data to test this assumption are rare, limiting capacity to predict forest tolerance to emerging fire regimes including more frequent severe wildfires and extensive use of prescribed fire. We quantified tree mort…	NOV 15	2016	380	*wildfire impacts*
Sugg, MM; Runkle, JD; Hajnos, SN; Green, S; Michael, KD	Sugg, Margaret M.; Runkle, Jennifer D.; Hajnos, Sarah N.; Green, Shannon; Michael, Kurt D.	Understanding the concurrent risk of mental health and dangerous wildfire events in the COVID-19 pandemic	1	M		SCIENCE OF THE TOTAL ENVIRONMENT	Little research has examined the mental health risks of concurrent disasters. For example, disasters like wildfires have been shown to have a strong association with psychological symptoms-the 2020 U.S. Western wildfire sea -son was the worst on record and occurred while the country was still navigating the COVID-19 pandemic. We implemented two quasi-experimental analyses, an interrupted time ser…	FEB 1	2022	806	*wildfire impacts*
Grigorieva, E; Lukyanets, A	Grigorieva, Elena; Lukyanets, Artem	Combined Effect of Hot Weather and Outdoor Air Pollution on Respiratory Health: Literature Review	1	P		ATMOSPHERE	Association between short-term exposure to ambient air pollution and respiratory health is well documented. At the same time, it is widely known that extreme weather events intrinsically exacerbate air pollution impact. Particularly, hot weather and extreme temperatures during heat waves (HW) significantly affect human health, increasing risks of respiratory mortality and morbidity. Concurrently,…	JUN	2021	12	*wildfire impacts*
Shankar, HM; Rice, MB	Shankar, Hari M.; Rice, Mary B.	Update on Climate Change Its Impact on Respiratory Health at Work, Home, and at Play	1	P		CLINICS IN CHEST MEDICINE	Climate change is a crisis of vast proportions that has serious implications for pulmonary health. Increasing global temperatures influence respiratory health through extreme weather events, wildfires, prolonged allergy seasons, and worsening air pollution. Children, elderly patients, and patients with underlying lung disease are at elevated risk of complications from these effects of climate cha…	DEC	2020	41	*wildfire impacts*
Letnic, M; Tischler, M; Gordon, C	Letnic, Mike; Tischler, Max; Gordon, Christopher	Desert small mammal responses to wildfire and predation in the aftermath of a La Nina driven resource pulse	1	E		AUSTRAL ECOLOGY	In arid Australia, flooding rains associated with the La Nia phase of El Nino/Southern Oscillation (ENSO) prompt dramatic pulses of primary productivity, which in turn result in irruptions of rodents and their predators. When it is dry, the dense vegetation produced by extreme rainfall events can fuel extensive wildfires. In this study we investigated the effects of a wildfire that followed excep…	NOV	2013	38	*wildfire impacts*
Vila-Vilardell, L; De Caceres, M; Pique, M; Casals, P	Vila-Vilardell, Lena; De Caceres, Miquel; Pique, Miriam; Casals, Pere	Prescribed fire after thinning increased resistance of sub-Mediterranean forests to events and wildfires	1	E		FOREST ECOLOGY AND MANAGEMENT	Vegetation structure affects the vulnerability of a forest to drought events and wildfires. Management decisions, such as thinning intensity and type of understory treatment, influence competition for water resources and amount of fuel available. While heavy thinning effectively reduces tree water stress and intensity of a crown fire, the duration of these benefits may be limited by a fast growth…	JAN 1	2023	527	*wildfire impacts*
Rupasinghe, PA; Chow-Fraser, P	Rupasinghe, Prabha Amali; Chow-Fraser, Patricia	Relating pre-fire canopy species, fire season, and proximity to surface waters to burn severity of boreal wildfires in Alberta, Canada	1	E		FOREST ECOLOGY AND MANAGEMENT	Increased global temperature, drought, and extreme weather have increased the frequency and intensity of wildfires in Canadian Boreal forests. We examined how burn severity was related to canopy species composition and proximity to water in six large boreal forest stands across northern Alberta (two in the Bistcho Lake region, three in Wood Buffalo National Park, and one in the Richardson backcou…	SEP 15	2021	496	*wildfire impacts*
Kemter, M; Fischer, M; Luna, LV; Schonfeldt, E; Vogel, J; Banerjee, A; Korup, O; Thonicke, K	Kemter, M.; Fischer, M.; Luna, L. V.; Schoenfeldt, E.; Vogel, J.; Banerjee, A.; Korup, O.; Thonicke, K.	Cascading Hazards in the Aftermath of Australia's 2019/2020 Black Summer Wildfires	1	E		EARTHS FUTURE	Following an unprecedented drought, Australia's 2019/2020 Black Summer fire season caused severe damage, gravely impacting both humans and ecosystems, and increasing susceptibility to other hazards. Heavy precipitation in early 2020 led to flooding and runoff that entrained ash and soil in burned areas, increasing sediment concentration in rivers, and reducing water quality. We exemplify this haz…	MAR	2021	9	*wildfire impacts*
Gido, KB; Propst, DL; Whitney, JE; Hedden, SC; Turner, TF; Pilger, TJ	Gido, Keith B.; Propst, David L.; Whitney, James E.; Hedden, Skyler C.; Turner, Thomas F.; Pilger, Tyler J.	Pockets of resistance: Response of arid-land fish communities to climate, hydrology, and wildfire	1	E		FRESHWATER BIOLOGY	Disturbance regimes of arid regions throughout the world are changing along with global warming. Severity of drought associated with decreased stream discharge and increased frequency and intensity of wildfires are increasing in many of these systems. Combined, these factors can have potentially devastating effects on stream fish communities. To quantify the response of fish communities to annual…	APR	2019	64	*wildfire impacts*
Woodward, G; Bonada, N; Brown, LE; Death, RG; Durance, I; Gray, C; Hladyz, S; Ledger, ME; Milner, AM; Ormerod, SJ; Thompson, RM; Pawar, S	Woodward, Guy; Bonada, Nuria; Brown, Lee E.; Death, Russell G.; Durance, Isabelle; Gray, Clare; Hladyz, Sally; Ledger, Mark E.; Milner, Alexander M.; Ormerod, Steve J.; Thompson, Ross M.; Pawar, Samraat	The effects of climatic fluctuations and extreme events on running water ecosystems	1	E		PHILOSOPHICAL TRANSACTIONS OF THE ROYAL SOCIETY B-BIOLOGICAL SCIENCES	Most research on the effects of environmental change in freshwaters has focused on incremental changes in average conditions, rather than fluctuations or extreme events such as heatwaves, cold snaps, droughts, floods or wildfires, which may have even more profound consequences. Such events are commonly predicted to increase in frequency, intensity and duration with global climate change, with man…	MAY 19	2016	371	*wildfire impacts*
Williamson, CE; Overholt, EP; Brentrup, JA; Pilla, RM; Leach, TH; Schladow, SG; Warren, JD; Urmy, SS; Sadro, S; Chandra, S; Neale, PJ	Williamson, Craig E.; Overholt, Erin P.; Brentrup, Jennifer A.; Pilla, Rachel M.; Leach, Taylor H.; Schladow, S. Geoffrey; Warren, Joseph D.; Urmy, Samuel S.; Sadro, Steven; Chandra, Sudeep; Neale, Patrick J.	Sentinel responses to droughts, wildfires, and floods: effects of UV radiation on lakes and their ecosystem services	1	E		FRONTIERS IN ECOLOGY AND THE ENVIRONMENT	Environmental drivers such as climate change are responsible for extreme events that are critically altering freshwater resources across the planet. In the continental US, these events range from increases in the frequency and duration of droughts and wildfires in the West, to increasing precipitation and floods that are turning lakes and reservoirs brown in the East. Such events transform and tr…	MAR	2016	14	*wildfire impacts*
Koch, M; Matzke, I; Huhn, S; Gunga, HC; Maggioni, MA; Munga, S; Obor, D; Sie, A; Boudo, V; Bunker, A; Dambach, P; Barnighausen, T; Barteit, S	Koch, Mara; Matzke, Ina; Huhn, Sophie; Gunga, Hanns-Christian; Maggioni, Martina Anna; Munga, Stephen; Obor, David; Sie, Ali; Boudo, Valentin; Bunker, Aditi; Dambach, Peter; Baernighausen, Till; Barteit, Sandra	Wearables for Measuring Health Effects of Climate Change-Induced Weather Extremes: Scoping Review	1	P		JMIR MHEALTH AND UHEALTH	Background: Although climate change is one of the biggest global health threats, individual-level and short-term data on direct exposure and health impacts are still scarce. Wearable electronic devices (wearables) present a potential solution to this research gap. Wearables have become widely accepted in various areas of health research for ecological momentary assessment, and some studies have u…	SEP	2022	10	*wildfire impacts*
Evans, J; Bansal, A; Schoenaker, DAJM; Cherbuin, N; Peek, MJ; Davis, DL	Evans, Jo; Bansal, Amita; Schoenaker, Danielle A. J. M.; Cherbuin, Nicolas; Peek, Michael J.; Davis, Deborah L.	Birth Outcomes, Health, and Health Care Needs of Childbearing Women following Wildfire Disasters: An Integrative, State -of-the -Science Review	1	P		ENVIRONMENTAL HEALTH PERSPECTIVES	BACKGROUND: The frequency and severity of extreme weather events such as wildfires are expected to increase due to climate change. Childbearing women, that is, women who are pregnant, soon to be pregnant, or have recently given birth, may be particularly vulnerable to the effect of wildfire exposure. OBJECTIVES: This review sought to systematically assess what s known about birth outcomes, health…	AUG	2022	130	*wildfire impacts*
dos Anjos, AG; Sole, M; Benchimol, M	dos Anjos, Amanda Gomes; Sole, Mirco; Benchimol, Maira	Fire effects on anurans: What we know so far?	1	E		FOREST ECOLOGY AND MANAGEMENT	Fire is a powerful environmental disturbance with the ability to shape many biomes worldwide. However, global warming, land-use changes and other anthropogenic factors have strongly altered natural fire regimes worldwide. Despite the growing number of studies evaluating the effects of fire on biodiversity, little is understood about how burn affects certain groups that are particularly sensitive …	SEP 1	2021	495	*wildfire impacts*
Sitnov, SA; Gorchakov, GI; Sviridenkov, MA; Kopeikin, VM; Ponomareva, TY; Karpov, AV	Sitnov, S. A.; Gorchakov, G. I.; Sviridenkov, M. A.; Kopeikin, V. M.; Ponomareva, T. Ya.; Karpov, A. V.	The effect of atmospheric circulation on the evolution and radiative forcing of smoke aerosol over European Russia during the summer of 2010	1	E		IZVESTIYA ATMOSPHERIC AND OCEANIC PHYSICS	The evolution of smoke plume over European Russia (ER) during the massive forest and peatbog fires of summer 2010 has been studied using observations of aerosol optical depth (AOD) from MODIS instruments (both Aqua and Terra platforms), objective analysis of meteorological fields performed at the Russian Hydrometeorological Research Center, NCEP/NCAR reanalysis, as well as upper air data. A relat…	DEC	2013	49	*wildfire impacts*
Ponomarev, EI; Ponomareva, TV; Prokushkin, AS	Ponomarev, Evgenii I.; Ponomareva, Tatiana V.; Prokushkin, Anatoly S.	Intraseasonal Dynamics of River Discharge and Burned Forest Areas in Siberia	1	E		WATER	This study demonstrates the dependence between the forest burning rates and abnormal decrease in Siberian river discharges under the conditions of the permafrost zone. Our study area is in Central Siberia and Eastern Siberia/Yakutia. Four rivers (Podkamennaya Tunguska, Lower Tunguska, Aldan, and Viluy) were selected for the study. We analyzed the long-term and seasonal variation of river discharg…	JUN	2019	11	*wildfire impacts*
Ancillotto, L; Fichera, G; Pidinchedda, E; Veith, M; Kiefer, A; Mucedda, M; Russo, D	Ancillotto, L.; Fichera, G.; Pidinchedda, E.; Veith, M.; Kiefer, A.; Mucedda, M.; Russo, D.	Wildfires, heatwaves and human disturbance threaten insular endemic bats	1	E		BIODIVERSITY AND CONSERVATION	Islands host high numbers of endemic species, and the latter are especially exposed to human-driven habitat alteration because their population size is constrained by the limited space and resources found in insular systems. Extreme events linked with climate change and direct anthropogenic stressors may synergistically affect endemic species, and even push them to the brink of extinction. Bats i…	DEC	2021	30	*wildfire impacts*
Pontes-Lopes, A; Silva, CVJ; Barlow, J; Rincon, LM; Campanharo, WA; Nunes, CA; de Almeida, CT; Silva, CHL; Cassol, HLG; Dalagnol, R; Stark, SC; Graca, PMLA; Aragao, LEOC	Pontes-Lopes, Aline; Silva, Camila V. J.; Barlow, Jos; Rincon, Lorena M.; Campanharo, Wesley A.; Nunes, Cassio A.; de Almeida, Catherine T.; Silva Junior, Celso H. L.; Cassol, Henrique L. G.; Dalagnol, Ricardo; Stark, Scott C.; Graca, Paulo M. L. A.; Aragao, Luiz E. O. C.	Drought-driven wildfire impacts on structure and dynamics in a wet Central Amazonian forest	1	E		PROCEEDINGS OF THE ROYAL SOCIETY B-BIOLOGICAL SCIENCES	While the climate and human-induced forest degradation is increasing in the Amazon, fire impacts on forest dynamics remain understudied in the wetter regions of the basin, which are susceptible to large wildfires only during extreme droughts. To address this gap, we installed burned and unburned plots immediately after a wildfire in the northern Purus-Madeira (Central Amazon) during the 2015 El-N…	MAY 26	2021	288	*wildfire impacts*
Reilly, MJ; Norman, SP; O'Brien, JJ; Loudermilk, EL	Reilly, Matthew J.; Norman, Steven P.; O'Brien, Joseph J.; Loudermilk, E. Louise	Drivers and ecological impacts of a wildfire outbreak in the southern Appalachian Mountains after decades of fire exclusion	1	E		FOREST ECOLOGY AND MANAGEMENT	During one of the warmest and driest droughts of the last century, the southern Appalachian Mountains expe-rienced a regional outbreak of over a dozen large wildfires in late fall of 2016. We provide a synthesis of long-term forest changes leading up to the 2016 wildfires, examine the climatic setting and patterns of burn severity in relationship to topography, and discuss the ecological and mana…	NOV 15	2022	524	*wildfire impacts*
Chin, A; Solverson, AP; O'Dowd, AP; Florsheim, JL; Kinoshita, AM; Nourbakhshbeidokhti, S; Sellers, SM; Tyner, L; Gidley, R	Chin, Anne; Solverson, Anna P.; O'Dowd, Alison P.; Florsheim, Joan L.; Kinoshita, Alicia M.; Nourbakhshbeidokhti, Samira; Sellers, Samantha M.; Tyner, Lauren; Gidley, Rachel	Interacting geomorphic and ecological response of step-pool streams after wildfire	1	E		GEOLOGICAL SOCIETY OF AMERICA BULLETIN	Detailed study of the response of step-pool mountain channels to wildfire is rare despite increasing vulnerability of these systems. This paper reports the initial biogeomorphic response of step-pool streams to storms following the 2012 Waldo Canyon Fire, Colorado, USA. Field surveys, benthic macroinvertebrate sampling, and light detection and ranging (LiDAR) terrestrial laser scanning through 20…	SEP-OCT	2019	131	*wildfire impacts*
Gonzalez, ME; Garfield, JG; Corral, AF; Edwards, EL; Zeider, K; Sorooshian, A	Gonzalez, Marisa E.; Garfield, Jeri G.; Corral, Andrea F.; Edwards, Eva-Lou; Zeider, Kira; Sorooshian, Armin	Extreme Aerosol Events at Mesa Verde, Colorado: Implications for Air Quality Management	1	P		ATMOSPHERE	A significant concern for public health and visibility is airborne particulate matter, especially during extreme events. Of most relevance for health, air quality, and climate is the role of fine aerosol particles, specifically particulate matter with aerodynamic diameters less than or equal to 2.5 micrometers (PM2.5). The purpose of this study was to examine PM2.5 extreme events between 1989 and…	SEP	2021	12	*wildfire impacts*
Kane, VR; Bartl-Geller, BN; North, MP; Kane, JT; Lydersen, JM; Jeronimo, SMA; Collins, BM; Moskal, LM	Kane, Van R.; Bartl-Geller, Bryce N.; North, Malcom P.; Kane, Jonathan T.; Lydersen, Jamie M.; Jeronimo, Sean M. A.; Collins, Brandon M.; Moskal, L. Monika	First-entry wildfires can create opening and tree clump patterns characteristic of resilient forests	1	E		FOREST ECOLOGY AND MANAGEMENT	A century of fire suppression has left fire-dependent forests of the western United States increasingly vulnerable to wildfire, drought, and insects. Forest managers are trying to improve resilience using treatments such as mechanical thinning and prescribed fire; however, operational and resource constraints limit treatments to a fraction of the needed area each year. An alternative is to let wi…	DEC 15	2019	454	*wildfire impacts*
Esposito, G; Parodi, A; Lagasio, M; Masi, R; Nanni, G; Russo, F; Alfano, S; Giannatiempo, G	Esposito, Giuseppe; Parodi, Antonio; Lagasio, Martina; Masi, Rocco; Nanni, Giovanni; Russo, Filiberto; Alfano, Stefano; Giannatiempo, Gaetano	Characterizing Consecutive Flooding Events after the 2017 Mt. Salto Wildfires (Southern Italy): Hazard and Emergency Management Implications	1	S		WATER	Every summer, wildfires affect thousands of steep watersheds in Italy, causing the partial or complete destruction of vegetation, and changes in soil hydraulic properties. Such effects alter the hydrologic response of watersheds, increasing post-fire debris and sediment-laden flow hazard. This study characterizes the most relevant predisposing and triggering factors for a sequence of four post-fi…	DEC	2019	11	*wildfire impacts*
Guo, C; Ye, CJ; Ding, Y; Wang, P	Guo, Chao; Ye, Chengjin; Ding, Yi; Wang, Peng	A Multi-State Model for Transmission System Resilience Enhancement Against Short-Circuit Faults Caused by Extreme Weather Events	1	R		IEEE TRANSACTIONS ON POWER DELIVERY	Due to global climate change, the effect of extreme weather on power systems has attracted extensive attention. In the prior-art grid resilience studies, the hurricanes or wildfires are mainly defended in terms of expected line damages, while they are prone to trigger short-circuit fault (SCF) evolved with dynamic influence in reality. In this paper, a fragile model is developed to evaluate the n…	AUG	2021	36	*wildfire impacts*
van Daalen, KR; Kallesoe, SS; Davey, F; Dada, S; Jung, L; Singh, L; Issa, R; Emilian, CA; Kuhn, I; Keygnaert, I; Nilsson, M	van Daalen, Kim Robin; Kallesoe, Sarah Savic; Davey, Fiona; Dada, Sara; Jung, Laura; Singh, Lucy; Issa, Rita; Emilian, Christina Alma; Kuhn, Isla; Keygnaert, Ines; Nilsson, Maria	Extreme events and gender-based violence: a mixed-methods systematic review	1	P		LANCET PLANETARY HEALTH	The intensity and frequency of extreme weather and climate events are expected to increase due to anthropogenic climate change. This systematic review explores extreme events and their effect on gender-based violence (GBV) experienced by women, girls, and sexual and gender minorities. We searched ten databases until February, 2022. Grey literature was searched using the websites of key organisati…	JUN	2022	6	*wildfire impacts*
Korotaeva, NE; Gette, IG; Pacharkova, NV; Kosov, IV; Borovskii, GB	Korotaeva, N. E.; Gette, I. G.; Pacharkova, N. V.; Kosov, I. V.; Borovskii, G. B.	Short- and long-term effects of surface fires on heat stress protein content in Scots pine needles	1	E		INTERNATIONAL JOURNAL OF WILDLAND FIRE	Plants can minimise the damaging effects of high temperatures through numerous protective mechanisms; however, it is largely unknown how these mechanisms respond to extreme temperatures associated with wildfire. We investigated the effect of experimental burning (EB) on the accumulation of stress heat shock proteins (Hsps), which are one of the factors of thermotolerance in plants, in the needles…		2021	30	*wildfire impacts*
Eckdahl, JA; Kristensen, JA; Metcalfe, DB	Eckdahl, Johan A.; Kristensen, Jeppe A.; Metcalfe, Daniel B.	Climatic variation drives loss and restructuring of carbon and nitrogen in boreal forest wildfire	1	E		BIOGEOSCIENCES	The boreal forest landscape covers approximately 10 % of the earth's land area and accounts for almost 30 % of the global annual terrestrial sink of carbon (C). Increased emissions due to climate-change-amplified fire frequency, size, and intensity threaten to remove elements such as C and nitrogen (N) from forest soil and vegetation at rates faster than they accumulate. This may result in large …	MAY 13	2022	19	*wildfire impacts*
Dunn, CJ; O'Connor, CD; Reilly, MJ; Calkin, DE; Thompson, MP	Dunn, Christopher J.; O'Connor, Christopher D.; Reilly, Matthew J.; Calkin, Dave E.; Thompson, Matthew P.	Spatial and temporal assessment of responder exposure to snag hazards in post-fire environments	1	P		FOREST ECOLOGY AND MANAGEMENT	Researchers and managers increasingly recognize enterprise risk management as critical to addressing contemporary fire management challenges. Quantitative wildfire risk assessments contribute by parsing and mapping potentially contradictory positive and negative fire effects. However, these assessments disregard risks to fire responders because they only address social and ecological resources an…	JUN 1	2019	441	*wildfire impacts*
Visscher, AM; Seal, CE; Newton, RJ; Frances, AL; Pritchard, HW	Visscher, Anne M.; Seal, Charlotte E.; Newton, Rosemary J.; Frances, Alba Latorre; Pritchard, Hugh W.	Dry seeds and environmental extremes: consequences for seed lifespan and germination	1	E		FUNCTIONAL PLANT BIOLOGY	In the context of climate change, food security and long-term human space missions, it is important to understand which species produce seeds that can tolerate extreme environmental conditions. Here we consider dry seed survival of extreme conditions encountered in both natural and artificially controlled environments. Considerable overlap exists between the two: for example, ultra-dry and anoxic…		2016	43	*wildfire impacts*
Anthony, CR; Hagen, CA; Dugger, KM; Elmore, RD	Anthony, Christopher R.; Hagen, Christian A.; Dugger, Katie M.; Elmore, R. Dwayne	The effects of fire on the thermal environment of sagebrush communities	1	E		JOURNAL OF THERMAL BIOLOGY	Thermal heterogeneity provides options for organisms during extreme temperatures that can contribute to their fitness. Sagebrush (Artemisia spp.) communities exhibit vegetation heterogeneity that creates thermal variation at fine spatial scales. However, fire can change vegetation and thereby variation within the thermal environment of sagebrush communities. To describe spatial and temporal therm…	APR	2020	89	*wildfire impacts*
Harvey, BJ; Donato, DC; Turner, MG	Harvey, Brian J.; Donato, Daniel C.; Turner, Monica G.	Recent mountain pine beetle outbreaks, wildfire severity, and postfire tree regeneration in the US Northern Rockies	1	E		PROCEEDINGS OF THE NATIONAL ACADEMY OF SCIENCES OF THE UNITED STATES OF AMERICA	Widespread tree mortality caused by outbreaks of native bark beetles (Circulionidae: Scolytinae) in recent decades has raised concern among scientists and forest managers about whether beetle outbreaks fuel more ecologically severe forest fires and impair postfire resilience. To investigate this question, we collected extensive field data following multiple fires that burned subalpine forests in …	OCT 21	2014	111	*wildfire impacts*
Horn, KJ; St Clair, SB	Horn, Kevin J.; St Clair, Samuel B.	Wildfire and exotic grass invasion alter plant productivity in response to climate variability in the Mojave Desert	1	E		LANDSCAPE ECOLOGY	Annual grass invasions often increase the frequency and extent of wildfire. Climate variability and fire history may have modifying effects on invasion success and its link to changing fire regimes. Characterize the role of climate variability and fire history in vegetation shifts of an invaded desert landscape. Pre- and post-fire landscape vegetation greenness were assessed on multiple, independ…	MAR	2017	32	*wildfire impacts*
Vogel, J; Rivoire, P; Deidda, C; Rahimi, L; Sauter, CA; Tschumi, E; van der Wiel, K; Zhang, TY; Zscheischler, J	Vogel, Johannes; Rivoire, Pauline; Deidda, Cristina; Rahimi, Leila; Sauter, Christoph A.; Tschumi, Elisabeth; van der Wiel, Karin; Zhang, Tianyi; Zscheischler, Jakob	Identifying meteorological drivers of extreme impacts: an application to simulated crop yields	1	E		EARTH SYSTEM DYNAMICS	Compound weather events may lead to extreme impacts that can affect many aspects of society including agriculture. Identifying the underlying mechanisms that cause extreme impacts, such as crop failure, is of crucial importance to improve their understanding and forecasting. In this study, we investigate whether key meteorological drivers of extreme impacts can be identified using the least absol…	FEB 10	2021	12	*wildfire impacts*
Rahman, MM; McConnell, R; Schlaerth, H; Ko, J; Silva, S; Lurmann, FW; Palinkas, L; Johnston, J; Hurlburt, M; Yin, H; Ban-Weiss, G; Garcia, E	Rahman, Md Mostafijur; McConnell, Rob; Schlaerth, Hannah; Ko, Joseph; Silva, Sam; Lurmann, Frederick W.; Palinkas, Lawrence; Johnston, Jill; Hurlburt, Michael; Yin, Hao; Ban-Weiss, George; Garcia, Erika	The Effects of Coexposure to Extremes of Heat and Particulate Air Pollution on Mortality in California Implications for Climate Change	1	P		AMERICAN JOURNAL OF RESPIRATORY AND CRITICAL CARE MEDICINE	Rationale: Extremes of heat and particulate air pollution threaten human health and are becoming more frequent because of climate change. Understanding the health impacts of coexposure to extreme heat and air pollution is urgent. Objectives: To estimate the association of acute coexposure to extreme heat and ambient fine particulate matter (PM2.5) with all-cause, cardiovascular, and respiratory m…	NOV 1	2022	206	*wildfire impacts*
Clarke, H; Cirulis, B; Penman, T; Price, O; Boer, MM; Bradstock, R	Clarke, Hamish; Cirulis, Brett; Penman, Trent; Price, Owen; Boer, Matthias M.; Bradstock, Ross	The 2019-2020 Australian forest fires are a harbinger of decreased prescribed burning effectiveness under rising extreme conditions	1	E		SCIENTIFIC REPORTS	There is an imperative for fire agencies to quantify the potential for prescribed burning to mitigate risk to life, property and environmental values while facing changing climates. The 2019-2020 Black Summer fires in eastern Australia raised questions about the effectiveness of prescribed burning in mitigating risk under unprecedented fire conditions. We performed a simulation experiment to test…	JUL 13	2022	12	*wildfire impacts*
Weir, JR; Scasta, JD	Weir, John R.; Scasta, J. Derek	Ignition and fire behaviour of Juniperus virginiana in response to live fuel moisture and fire temperature in the southern Great Plains	1	E		INTERNATIONAL JOURNAL OF WILDLAND FIRE	Fire is the most effective tool for managing Juniperus virginiana encroachment and associated fire risk, but its application has been limited. In a laboratory experiment we assessed a critical knowledge gap: how fire temperature and live fuel moisture (LFM) influences ignitability, sustainability, combustibility and consumability of J. virginiana. Percentage occurrence of ignition rose as fire te…		2014	23	*wildfire impacts*
Stoddard, MT; Huffman, DW; Fule, PZ; Crouse, JE; Meador, AJS	Stoddard, Michael T.; Huffman, David W.; Fule, Peter Z.; Crouse, Joseph E.; Meador, Andrew J. Sanchez	Forest structure and regeneration responses 15 years after wildfire in a ponderosa pine and mixed-conifer ecotone, Arizona, USA	1	E		FIRE ECOLOGY	Background: Accelerated vegetation changes are predicted for Southwestern forests due to changing disturbance regimes and climate. The 2001 Leroux Fire burned across a landscape with pre-existing permanent plots during one of the most extreme drought periods over the last few decades, providing a rare opportunity to assess wildfire-drought interactions. The wildfire burned with variable severity …	DEC 27	2018	14	*wildfire impacts*
Shakesby, RA; Bento, CPM; Ferreira, CSS; Ferreira, AJD; Stoof, CR; Urbanek, E; Walsh, RPD	Shakesby, Richard A.; Bento, Celia P. M.; Ferreira, Carla S. S.; Ferreira, Antonio J. D.; Stoof, Cathelijne R.; Urbanek, Emilia; Walsh, Rory P. D.	Impacts of prescribed fire on soil loss and soil quality: An assessment based on an experimentally-burned catchment in central Portugal	1	E		CATENA	Prescribed (controlled) fire has recently been adopted as an important wildfire-fighting strategy in the Mediterranean. Relatively little research, however, has assessed its impacts on soil erosion and soil quality. This paper investigates hillslope-scale losses of soil, organic matter and selected nutrients before and after a 'worst-case scenario' prescribed fire in a steep, shrub-vegetated catc…	MAY	2015	128	*wildfire impacts*
Smits, KM; Kirby, E; Massman, WJ; Baggett, LS	Smits, Kathleen M.; Kirby, Elizabeth; Massman, William J.; Baggett, Larry Scott	Experimental and Modeling Study of Forest Fire Effect on Soil Thermal Conductivity	1	E		PEDOSPHERE	An understanding of soil thermal conductivity after a wildfire or controlled burn is important to land management and post-fire recovery efforts. Although soil thermal conductivity has been well studied for non-fire heated soils, comprehensive data that evaluate the long-term effect of extreme heating from a fire on the soil thermal conductivity are limited. The purpose of this study was to evalu…	AUG	2016	26	*wildfire impacts*
Lydersen, JM; North, MP; Collins, BM	Lydersen, Jamie M.; North, Malcolm P.; Collins, Brandon M.	Severity of an uncharacteristically large wildfire, the Rim Fire, in forests with relatively restored frequent fire regimes	1	E		FOREST ECOLOGY AND MANAGEMENT	The 2013 Rim Fire, originating on Forest Service land, burned into old-growth forests within Yosemite National Park with relatively restored frequent-fire regimes (>= 2 predominantly low and moderate severity burns within the last 35 years). Forest structure and fuels data were collected in the field 3-4 years before the fire, providing a rare chance to use pre-existing plot data to analyze fire …	SEP 15	2014	328	*wildfire impacts*
Gorchakov, GI; Sitnov, SA; Sviridenkov, MA; Semoutnikova, EG; Emilenko, AS; Isakov, AA; Kopeikin, VM; Karpov, AV; Gorchakova, IA; Verichev, KS; Kurbatov, GA; Ponomareva, TY	Gorchakov, G. I.; Sitnov, S. A.; Sviridenkov, M. A.; Semoutnikova, E. G.; Emilenko, A. S.; Isakov, A. A.; Kopeikin, V. M.; Karpov, A. V.; Gorchakova, I. A.; Verichev, K. S.; Kurbatov, G. A.; Ponomareva, T. Ya.	Satellite and ground-based monitoring of smoke in the atmosphere during the summer wildfires in European Russia in 2010 and Siberia in 2012	1	E		INTERNATIONAL JOURNAL OF REMOTE SENSING	Using Moderate Resolution Imaging Spectroradiometer (MODIS) (Aqua and Terra satellites) and in situ observations, a comparative analysis of two large-scale smoke events caused by the summer wildfires in European Russia (ER) in 2010 and Western Siberia (WS) in 2012 was carried out. In the 5-day periods of the extreme smoke pollution (5-9 August 2010 in ER and 27-31 July 2012 in WS), the number of …	AUG 10	2014	35	*wildfire impacts*
Kreling, SES; Gaynor, KM; McInturff, A; Calhoun, KL; Brashares, JS	Kreling, Samantha E. S.; Gaynor, Kaitlyn M.; McInturff, Alex; Calhoun, Kendall L.; Brashares, Justin S.	Site fidelity and behavioral plasticity regulate an ungulate's response to extreme disturbance	1	E		ECOLOGY AND EVOLUTION	With rapid global change, the frequency and severity of extreme disturbance events are increasing worldwide. The ability of animal populations to survive these stochastic events depends on how individual animals respond to their altered environments, yet our understanding of the immediate and short-term behavioral responses of animals to acute disturbances remains poor. We focused on animal behav…	NOV	2021	11	*wildfire impacts*
Espinosa, J; Dejene, T; Guijarro, M; Cerda, X; Madrigal, J; Martin-Pinto, P	Espinosa, Juncal; Dejene, Tatek; Guijarro, Mercedes; Cerda, Xim; Madrigal, Javier; Martin-Pinto, Pablo	Fungal diversity and community composition responses to the reintroduction of fire in a non-managed Mediterranean shrubland ecosystem	1	E		FOREST ECOSYSTEMS	Background: More than a decade of fire suppression has changed the structure of fire-adapted shrubland ecosystems in Spain's National Parks, which are now at extreme risk of uncontrolled wildfires. Prescribed burning can mitigate the risk of wildfires by reducing the fuel load but prescribed burning may also alter the soil properties and reduce microbial and fungal activity, causing changes in th…		2023	10	*wildfire impacts*
Leonard, SWJ; Bennett, AF; Clarke, MF	Leonard, Steven W. J.; Bennett, Andrew F.; Clarke, Michael F.	Determinants of the occurrence of unburnt forest patches: Potential biotic refuges within a large, intense wildfire in south-eastern Australia	1	E		FOREST ECOLOGY AND MANAGEMENT	Large, intense fires are generators of heterogeneity in many ecosystems. An important component of this heterogeneity is the occurrence of unburnt patches within the fire boundary: these fulfil a number of ecological functions including serving as refuges for fire-sensitive organisms. An important issue for land managers is the degree to which potential refuges occur 'naturally' versus occurring …	FEB 15	2014	314	*wildfire impacts*
Johnston, SG; Maher, DT	Johnston, Scott G.; Maher, Damien T.	Drought, megafires and flood-climate extreme impacts on catchment-scale river water quality on Australia's east coast	1	E		WATER RESEARCH	Increased frequency and intensity of drought, wildfires and flooding due to climate change has major implications for river water quality, yet there are limited high-temporal resolution data capturing the combined transient impacts of these extreme events at large catchment scales. We present flow-stratified water quality data from a large coastal catchment (Macleay River, Australia) spanning sev…	JUN 30	2022	218	*wildfire impacts*
Alcasena, FJ; Salis, M; Ager, AA; Castell, R; Vega-Garcia, C	Alcasena, Fermin J.; Salis, Michele; Ager, Alan A.; Castell, Rafael; Vega-Garcia, Cristina	AssessingWildland Fire Risk Transmission to Communities in Northern Spain	1	S		FORESTS	We assessed potential economic losses and transmission to residential houses from wildland fires in a rural area of central Navarra (Spain). Expected losses were quantified at the individual structure level (n = 306) in 14 rural communities by combining fire model predictions of burn probability and fire intensity with susceptibility functions derived from expert judgement. Fire exposure was esti…	FEB	2017	8	*wildfire impacts*
Rifkin, DI; Long, MW; Perry, MJ	Rifkin, Daniel I.; Long, Michael W.; Perry, Melissa J.	Climate change and sleep: A systematic review of the literature and conceptual framework	1	P		SLEEP MEDICINE REVIEWS	From disaster related stress causing insomnia, to poor air quality causing sleep related breathing problems, climate change poses a potentially serious threat to human sleep. We conducted a systematic review evaluating the relationship between climate change and human sleep in the PubMed, Scopus, and Cochrane databases from 1980 through 2017 following the Preferred Reporting Items for Systematic …	DEC	2018	42	*wildfire impacts*
Knelman, JE; Schmidt, SK; Garayburu-Caruso, V; Kumar, S; Graham, EB	Knelman, Joseph E.; Schmidt, Steve K.; Garayburu-Caruso, Vanessa; Kumar, Swatantar; Graham, Emily B.	Multiple, Compounding Disturbances in a Forest Ecosystem: Fire Increases Susceptibility of Soil Edaphic Properties, Bacterial Community Structure, and Function to Change with Extreme Precipitation Event	1	E		SOIL SYSTEMS	The intensity and frequency of ecosystem disturbances are shifting with climate change, and multiple disturbances in close succession have the potential to compound their independent effects and strongly alter ecosystem structure and function. In this paper, we examine the effects of an extreme precipitation event on a montane forest landscape that was previously decimated by wildfire (37 months …	JUN	2019	3	*wildfire impacts*
da Silva, SS; Numata, I; Fearnside, PM; Graca, PMLD; Ferreira, EJL; dos Santos, EA; de Lima, PRF; Dias, MSD; de Lima, RC; de Melo, AWF	da Silva, Sonaira Souza; Numata, Izaya; Fearnside, Philip Martin; de Alencastro Graca, Paulo Mauricio Lima; Ferreira, Evandro Jose Linhares; dos Santos, Edneia Araujo; de Lima, Pedro Raimundo Ferreira; da Silva Dias, Maury Sergio; de Lima, Rodrigo Cunha; de Melo, Antonio Willian Flores	Impact of fires on an open bamboo forest in years of extreme drought in southwestern Amazonia	1	E		REGIONAL ENVIRONMENTAL CHANGE	In Brazil's state of Acre, in southwestern Amazonia, wildfires mediated by extreme droughts in 2005 and 2010 affected more than 500,000 ha of forest, causing changes in their structure, species diversity, and aboveground biomass (AGB), and the expansion of bamboo. Our objective was to analyze these changes in an open bamboo forest in Acre after forest fires occurred either in one of the extreme d…	NOV 13	2020	20	*wildfire impacts*
Jegasothy, E; Hanigan, IC; Van Buskirk, J; Morgan, GG; Jalaludin, B; Johnston, FH; Guo, YM; Broome, RA	Jegasothy, Edward; Hanigan, Ivan C.; Van Buskirk, Joe; Morgan, Geoffrey G.; Jalaludin, Bin; Johnston, Fay H.; Guo, Yuming; Broome, Richard A.	Acute health effects of bushfire smoke on mortality in Sydney, Australia	1	P		ENVIRONMENT INTERNATIONAL	Background: Bushfire smoke is a major ongoing environmental hazard in Australia. In the summer of 2019-2020 smoke from an extreme bushfire event exposed large populations to high concentrations of particulate matter (PM) pollution. In this study we aimed to estimate the effect of bushfire-related PM of less than 2.5 mu m in diameter (PM2.5) on the risk of mortality in Sydney, Australia from 2010 …	JAN	2023	171	*wildfire impacts*
Kivlin, SN; Harpe, VR; Turner, JH; Moore, JAM; Moorhead, LC; Beals, KK; Hubert, MM; Papes, M; Schweitzer, JA	Kivlin, Stephanie N.; Harpe, V. Rosanne; Turner, Jackson H.; Moore, Jessica A. M.; Moorhead, Leigh C.; Beals, Kendall K.; Hubert, Mali M.; Papes, Monica; Schweitzer, Jennifer A.	Arbuscular mycorrhizal fungal response to fire and urbanization in the Great Smoky Mountains National Park	1	E		ELEMENTA-SCIENCE OF THE ANTHROPOCENE	Wildfires are increasing in frequency and intensity as drier and warmer climates increase plant detrital fuel loads. At the same time, increases in urbanization position 9% of fire-prone land within the United States at the wildland-urban interface. While rarely studied, the compounded effects of urbanization and wildfires may have unknown synergistically negative effects on ecosystems. Previous …	DEC 10	2021	9	*wildfire impacts*
Smith, JE; Kluber, LA; Jennings, TN; Mckay, D; Brenner, G; Sulzman, EW	Smith, Jane E.; Kluber, Laurel A.; Jennings, Tara N.; Mckay, Donaraye; Brenner, Greg; Sulzman, Elizabeth W.	Does the presence of large down wood at the time of a forest fire impact soil recovery?	1	E		FOREST ECOLOGY AND MANAGEMENT	Fire may remove or create dead wood aboveground, but it is less clear how high severity burning of soils affects belowground microbial communities and soil processes, and for how long. In this study, we investigated soil fungal and bacterial communities and biogeochemical responses of severely burned red soil and less severely burned black soil from a burned forest on the eastern slope of the Cas…	MAY 1	2017	391	*wildfire impacts*
Kumar, S; Getirana, A; Libonati, R; Hain, C; Mahanama, S; Andela, N	Kumar, Sujay; Getirana, Augusto; Libonati, Renata; Hain, Christopher; Mahanama, Sarith; Andela, Niels	Changes in land use enhance the sensitivity of tropical ecosystems to fire-climate extremes	1	E		SCIENTIFIC REPORTS	Pantanal, the largest contiguous wetland in the world with a high diversity of ecosystems and habitat for several endangered species, was impacted by record-breaking wildfires in 2020. In this study, we integrate satellite and modeling data that enable exploration of natural and human contributing factors to the unprecedented 2020 fires. We demonstrate that the fires were fueled by an exceptional…	JAN 19	2022	12	*wildfire impacts*
Anderson, GB; Barnes, EA; Bell, ML; Dominici, F	Anderson, G. Brooke; Barnes, Elizabeth A.; Bell, Michelle L.; Dominici, Francesca	The Future of Climate Epidemiology: Opportunities for Advancing Health Research in the Context of Climate Change	1	P		AMERICAN JOURNAL OF EPIDEMIOLOGY	In the coming decades, climate change is expected to dramatically affect communities worldwide, altering the patterns of many ambient exposures and disasters, including extreme temperatures, heat waves, wildfires, droughts, and floods. These exposures, in turn, can affect risks for a variety of human diseases and health outcomes. Climate epidemiology plays an important role in informing policy re…	MAY	2019	188	*wildfire impacts*
Belote, RT; Larson, AJ; Dietz, MS	Belote, R. Travis; Larson, Andrew J.; Dietz, Matthew S.	Tree survival scales to community-level effects following mixed-severity fire in a mixed-conifer forest	1	E		FOREST ECOLOGY AND MANAGEMENT	Identifying the drivers of tree mortality and survival is critical to developing conceptual and predictive models of fire effects on forest communities and landscapes. Individual tree characteristics (a function of species traits and tree size) govern tree- and community-scale mortality following fire, but mortality can also depend on tree density and effects arising from instantaneous extreme fi…	OCT 1	2015	353	*wildfire impacts*
De Sario, M; Katsouyanni, K; Michelozzi, P	De Sario, M.; Katsouyanni, K.; Michelozzi, P.	Climate change, extreme weather events, air pollution and respiratory health in Europe	1	P		EUROPEAN RESPIRATORY JOURNAL	Due to climate change and other factors, air pollution patterns are changing in several urbanised areas of the world, with a significant effect on respiratory health both independently and synergistically with weather conditions; climate scenarios show Europe as one of the most vulnerable regions. European studies on heatwave episodes have consistently shown a synergistic effect of air pollution …	SEP	2013	42	*wildfire impacts*
Huang, YH; Jin, YF; Schwartz, MW; Thorne, JH	Huang, Yuhan; Jin, Yufang; Schwartz, Mark W.; Thorne, James H.	Intensified burn severity in California's northern coastal mountains by drier climatic condition	1	E		ENVIRONMENTAL RESEARCH LETTERS	The severity of wildfire burns in interior lands of western US ecosystems has been increasing. However, less is known about its coastal mountain ecosystems, especially under extreme weather conditions, raising concerns about the vulnerability of these populated areas to catastrophic fires. Here we examine the fine-scale association between burn severity and a suite of environmental drivers includ…	OCT	2020	15	*wildfire impacts*
Schmeltz, MT; Marcotullio, PJ	Schmeltz, Michael T.; Marcotullio, Peter J.	Examination of Human Health Impacts Due to Adverse Climate Events Through the Use of Vulnerability Mapping: A Scoping Review	1	P		INTERNATIONAL JOURNAL OF ENVIRONMENTAL RESEARCH AND PUBLIC HEALTH	Government officials, health professionals, and other decision makers are tasked with characterizing vulnerability and understanding how populations experience risks associated with exposure to climate-related hazards. Spatial analyses of vulnerable locations have given rise to climate change vulnerability mapping. While not a new concept, the spatial analyses of specific health outcomes remain l…	SEP 1	2019	16	*wildfire impacts*
Schlesinger, CA; Westerhuis, EL	Schlesinger, Christine A.; Westerhuis, Erin L.	Impacts of a single fire event on large, old trees in a grass-invaded arid river system	1	E		FIRE ECOLOGY	Background Large old trees are keystone structures of terrestrial ecosystems that provide unique habitat resources for wildlife. Their widespread decline worldwide has serious implications for biodiversity and ecosystem integrity. In arid regions, large trees are relatively uncommon and often restricted to areas with elevated soil moisture and nutrients. Introduced grasses, now pervasive in many …	NOV 6	2021	17	*wildfire impacts*
Deng, SZ; Jalaludin, B; Anto, JM; Hess, JJ; Huang, CR	Deng, Shi-Zhou; Jalaludin, Bin B.; Anto, Josep M.; Hess, Jeremy J.; Huang, Cun-Rui	Climate change, air pollution, and allergic respiratory diseases: a call to action for health professionals	1	P		CHINESE MEDICAL JOURNAL	Rising emissions of greenhouse gases in the atmosphere have warmed the planet substantially and are also accompanied by poor air quality. The increased prevalence of allergic airway disease worldwide can be partially attributed to those global environmental changes. Climate change and air pollution pose adverse impacts on respiratory allergies, and that the mechanisms are complex and interactive.…	JUL 5	2020	133	*wildfire impacts*
Collins, L; Bradstock, RA; Clarke, H; Clarke, MF; Nolan, RH; Penman, TD	Collins, Luke; Bradstock, Ross A.; Clarke, Hamish; Clarke, Michael F.; Nolan, Rachael H.; Penman, Trent D.	The 2019/2020 mega-fires exposed Australian ecosystems to an unprecedented extent of high-severity fire	1	E		ENVIRONMENTAL RESEARCH LETTERS	Extreme fire seasons characterised by very large 'mega-fires' have demonstrably increased area burnt across forested regions globally. However, the effect of extreme fire seasons on fire severity, a measure of fire impacts on ecosystems, remains unclear. Very large wildfires burnt an unprecedented area of temperate forest, woodland and shrubland across south-eastern Australia in 2019/2020, provid…	APR	2021	16	*wildfire impacts*
Berberian, AG; Gonzalez, DJX; Cushing, LJ	Berberian, Alique G.; Gonzalez, David J. X.; Cushing, Lara J.	Racial Disparities in Climate Change-Related Health Effects in the United States	1	P		CURRENT ENVIRONMENTAL HEALTH REPORTS	Purpose of Review Climate change is causing warming over most parts of the USA and more extreme weather events. The health impacts of these changes are not experienced equally. We synthesize the recent evidence that climatic changes linked to global warming are having a disparate impact on the health of people of color, including children. Recent Findings Multiple studies of heat, extreme cold, h…	SEP	2022	9	*wildfire impacts*
Bino, G; Hawke, T; Kingsford, RT	Bino, Gilad; Hawke, Tahneal; Kingsford, Richard T.	Synergistic effects of a severe drought and fire on platypuses	1	E		SCIENCE OF THE TOTAL ENVIRONMENT	The strong inter-dependence between terrestrial and freshwater ecosystems, mediated by the character of vegetation and landscapes, can have significant impacts to freshwater species. A changing climate towards hotter and drier climates is already increasing fire frequencies and severity around the world. The platypus (Ornithorhynchus anatinus) is an iconic freshwater Australia species, facing inc…	JUL 10	2021	777	*wildfire impacts*
Blumroeder, JS; Schmidt, F; Gordon, A; Grosse, S; Ibisch, PL	Blumroeder, Jeanette S.; Schmidt, Frederic; Gordon, Anat; Grosse, Stefanie; Ibisch, Pierre L.	Ecosystemic resilience of a temperate post-fire forest under extreme weather conditions	2	E		FRONTIERS IN FORESTS AND GLOBAL CHANGE	IntroductionThe effects of climate change are exacerbating the fire risk in forests worldwide. Conifer plantations in particular are especially vulnerable to fire outbreaks. At the end of the extraordinarily hot and dry summer of 2018, a forest pine plantation burned in Brandenburg, NE Germany. Different forestry interventions were carried out after the fire, while one area of the damaged plantat…	DEC 8	2022	5	*wildfire impacts*
Ponce-Calderon, LP; Rodriguez-Trejo, DA; Villanueva-Diaz, J; Bilbao, BA; Alvarez-Gordillo, GD; Vera-Cortes, G	Patricia Ponce-Calderon, Laura; Arturo Rodriguez-Trejo, Dante; Villanueva-Diaz, Jose; Alejandra Bilbao, Bibiana; Del Carmen Alvarez-Gordillo, Guadalupe; Vera-Cortes, Gabriela	Historical fire ecology and its effect on vegetation dynamics of the Lagunas de Montebello National Park, Chiapas, Mexico	1	E		IFOREST-BIOGEOSCIENCES AND FORESTRY	Historical information on wildfires and dendrochronological studies offer meaningful clues about fire and climate regimes, factors that affect forest structure and dynamics. This study aimed to determine the effect of fire history on vegetation dynamics and successional pathways of areas under different fire management policies in the Lagunas de Montebello National Park (LMNP), Chiapas, Mexico. T…	DEC	2021	14	*wildfire impacts*
Keeley, JE; Brennan, TJ; Syphard, AD	Keeley, Jon E.; Brennan, Teresa J.; Syphard, Alexandra D.	The effects of prolonged drought on vegetation dieback and megafires in southern California chaparral	1	E		ECOSPHERE	Drought contributed to extensive dieback of southern California chaparral, and normalized difference vegetation index before drought and near the end of the drought was used to estimate this dieback, after accounting for other disturbances recorded in aerial photographs. Within the perimeters of two megafires that occurred after the drought, the 2017 Thomas Fire and the 2018 Woolsey Fire, there h…	AUG	2022	13	*wildfire impacts*
Goodwin, MJ; North, MP; Zald, HSJ; Hurteau, MD	Goodwin, Marissa J.; North, Malcolm P.; Zald, Harold S. J.; Hurteau, Matthew D.	Changing climate reallocates the carbon debt of frequent-fire forests	1	E		GLOBAL CHANGE BIOLOGY	Ongoing climate change will alter the carbon carrying capacity of forests as they adjust to climatic extremes and changing disturbance regimes. In frequent-fire forests, increasing drought frequency and severity are already causing widespread tree mortality events, which can exacerbate the carbon debt that has developed as a result of fire exclusion. Forest management techniques that reduce tree …	NOV	2020	26	*wildfire impacts*
Rieger, LA; Randel, WJ; Bourassa, AE; Solomon, S	Rieger, L. A.; Randel, W. J.; Bourassa, A. E.; Solomon, S.	Stratospheric Temperature and Ozone Anomalies Associated With the 2020 Australian New Year Fires	1	E		GEOPHYSICAL RESEARCH LETTERS	Stratospheric aerosol, temperature, and ozone anomalies after the 2020 Australian bushfires are documented from satellite observations. Aerosol extinction is enhanced in the Southern Hemisphere (SH) lower stratosphere (LS) in early 2020, comparable in magnitude to the Calbuco eruption in 2015. Warm temperature anomalies of 1-2 K occur in the SH LS during January-April 2020 and are coincident with…	DEC 28	2021	48	*wildfire impacts*
Francos, M; Pereira, P; Ubeda, X	Francos, M.; Pereira, P.; Ubeda, X.	MAPPING IMPACT OF INTENSE RAINFALL ON A HIGHSEVERITY BURNED AREA USING PRINCIPAL COMPONENT ANALYSIS	1	E		CUADERNOS DE INVESTIGACION GEOGRAFICA	High-severity wildfires have a major impact on soil properties. Moreover, recently burned areas are highly sensitive to intense rainfall events. However, little is known about the impact of extreme rainfall on the relationship between soil properties and their spatial distribution. The objective of this study is to examine the effects of an intense rainfall event on soil properties and their spat…		2019	45	*wildfire impacts*
Etchells, H; O'Donnell, AJ; McCaw, WL; Grierson, PF	Etchells, Hannah; O'Donnell, Alison J.; McCaw, W. Lachlan; Grierson, Pauline F.	Fire severity impacts on tree mortality and post-fire recruitment in tall eucalypt forests of southwest Australia	1	E		FOREST ECOLOGY AND MANAGEMENT	Wildfires are predicted to increase in both frequency and severity across Mediterranean climate regions worldwide. While many Mediterranean-type ecosystems are considered broadly fire tolerant, there is little understanding of how differences in fire severity affect plant community dynamics, tree mortality and recruitment. In the tall karri (Eucalyptus diversicolor F. Muell) forests of southwest …	MAR 1	2020	459	*wildfire impacts*
Dawson, SJ; Broussard, L; Adams, PJ; Moseby, KE; Waddington, KI; Kobryn, HT; Bateman, PW; Fleming, PA	Dawson, S. J.; Broussard, L.; Adams, P. J.; Moseby, K. E.; Waddington, K. I.; Kobryn, H. T.; Bateman, P. W.; Fleming, P. A.	An outback oasis: the ecological importance of bilby burrows	1	E		JOURNAL OF ZOOLOGY	Ecosystem engineers are species that have a role in creating and maintaining certain habitat traits that are important for other species. Burrowing species do this by creating subterranean refugia from predation and thermal extremes, but also providing foraging opportunities through soil movement and by increasing local landscape heterogeneity. In this study, we used camera traps to monitor the b…	JUL	2019	308	*wildfire impacts*
Hrabok, M; Delorme, A; Agyapong, VIO	Hrabok, Marianne; Delorme, Aaron; Agyapong, Vincent I. O.	Threats to Mental Health and Well-Being Associated with Climate Change	1	M		JOURNAL OF ANXIETY DISORDERS	Climate change is a contributor to extreme weather events and natural disasters. The mental health effects of climate change are multifaceted, with post-traumatic stress disorder and depression predominant. This paper aims to describe the impact of climate change on mental health conditions, including risk and protective factors related to the expression of mental health conditions post-disaster,…	DEC	2020	76	*wildfire impacts*
Warrick, JA; Vos, K; East, AE; Vitousek, S	Warrick, Jonathan A.; Vos, Kilian; East, Amy E.; Vitousek, Sean	Fire (plus) flood (equals) beach: coastal response to an exceptional river sediment discharge event	1	E		SCIENTIFIC REPORTS	Wildfire and post-fire rainfall have resounding effects on hillslope processes and sediment yields of mountainous landscapes. Yet, it remains unclear how fire-flood sequences influence downstream coastal littoral systems. It is timely to examine terrestrial-coastal connections because climate change is increasing the frequency, size, and intensity of wildfires, altering precipitation rates, and a…	MAR 9	2022	12	*wildfire impacts*
Valkanou, K; Karymbalis, E; Bathrellos, G; Skilodimou, H; Tsanakas, K; Papanastassiou, D; Gaki-Papanastassiou, K	Valkanou, Kanella; Karymbalis, Efthimios; Bathrellos, George; Skilodimou, Hariklia; Tsanakas, Konstantinos; Papanastassiou, Dimitris; Gaki-Papanastassiou, Kalliopi	Soil Loss Potential Assessment for Natural and Post-Fire Conditions in Evia Island, Greece	1	E		GEOSCIENCES	A devastating forest fire in August 2021 burned about 517 km(2) of the northern part of Evia Island, affecting vegetation, soil properties, sediment delivery and the hydrological response of the catchments. This study focuses on the estimation of the annual soil loss in the study area under natural (pre-fire) and post-fire conditions. The assessment of the soil loss potential was conducted with t…	OCT	2022	12	*wildfire impacts*
Samburova, V; Shillito, RM; Berli, M; Khlystov, AY; Moosmuller, H	Samburova, Vera; Shillito, Rose M.; Berli, Markus; Khlystov, Andrey Y.; Moosmueller, Hans	Effect of Biomass-Burning Emissions on Soil Water Repellency: A Pilot Laboratory Study	1	E		FIRE-SWITZERLAND	While western U.S. wildfires have increased in intensity and scale, their impacts on soil chemical composition and hydraulic processes have received little attention, despite increasing erosion, surface runoff and flooding. The relationships between biomass-burning emissions, composition of the soil, fire heat, and soil water repellency are fragmental and sometimes contradictory. Here, we charact…	JUN	2021	4	*wildfire impacts*
Prats, SA; Abrantes, JRCD; Coelho, CDA; Keizer, JJ; de Lima, JLMP	Prats, Sergio Alegre; Cardoso de Brito Abrantes, Joao Rafael; Alves Coelho, Celeste de Oliveira; Keizer, Jan Jacob; Mendes Pedroso de Lima, Joao Luis	Comparing topsoil charcoal, ash, and stone cover effects on the postfire hydrologic and erosive response under laboratory conditions	1	E		LAND DEGRADATION & DEVELOPMENT	Wildfires typically transform vegetation and litter into a heterogeneous layer of ash and charred material covering the soil surface that can substantially modify the postfire hydrological and erosive response. To further elucidate the influence of postfire covering layers on sheet and concentrated flow erosion, we carried out laboratory rainfall and inflow simulations on 5 distinct soil surface …	JUL	2018	29	*wildfire impacts*
D'Souza, JB; Whittington, A; Dickman, CR; Leung, LKP	D'Souza, Joel B.; Whittington, Alicia; Dickman, Chris R.; Leung, Luke K. -P.	Perfect storm: Demographic responses of an irruptive desert mammal to prescribed burns following flooding rain	1	E		AUSTRAL ECOLOGY	Extreme climatic events are expected to increase in frequency and magnitude in future and to have powerful effects on the organisms and ecological communities that experience them. In arid Australia flooding rains trigger flushes in primary productivity that allow ephemeral irruptions of consumer organisms, but they also provide conditions for perfect storms': wildfires that are carried by flood-…	NOV	2013	38	*wildfire impacts*
Ha, S	Ha, Sandie	The Changing Climate and Pregnancy Health	1	P		CURRENT ENVIRONMENTAL HEALTH REPORTS	Purpose of Review Climate change is the biggest public health threat of the twenty-first century but its impact on the perinatal period has only recently received attention. This review summarizes recent literature regarding the impacts of climate change and related environmental disasters on pregnancy health and provides recommendations to inform future adaptation and mitigation efforts. Recent …	JUN	2022	9	*wildfire impacts*
Collins, L; Day-Smith, ML; Gordon, CE; Nolan, RH	Collins, L.; Day-Smith, M. L.; Gordon, C. E.; Nolan, R. H.	Exposure to canopy fire reduces the biomass and stability of carbon stored in fire tolerant eucalypt forests	1	E		FOREST ECOLOGY AND MANAGEMENT	Short-interval high severity wildfires threaten the stability of carbon stocks across forest communities, particularly those dominated by 'fire-sensitive' trees. However, there is a dearth of research on the effect of these extreme fires on forests dominated by 'fire-tolerant' tree species that can resprout from their trunk and branches i.e. epicormic resprouters. We assessed the effect of the se…	JAN 15	2023	528	*wildfire impacts*
Pallozzi, E; Lusini, I; Cherubini, L; Hajiaghayeva, RA; Ciccioli, P; Calfapietra, C	Pallozzi, Emanuele; Lusini, Ilaria; Cherubini, Lucia; Hajiaghayeva, Ramilla A.; Ciccioli, Paolo; Calfapietra, Carlo	Differences between a deciduous and a conifer tree species in gaseous and particulate emissions from biomass burning	1	E		ENVIRONMENTAL POLLUTION	In the Mediterranean ecosystem, wildfires are very frequent and the predicted future with a probable increase of fires could drastically modify the vegetation scenarios. Vegetation fires are an important source of gases and primary emissions of fine carbonaceous particles in the atmosphere. In this paper, we present gaseous and particulate emissions data from the combustion of different plant tis…	MAR	2018	234	*wildfire impacts*
Hyde, KD; Wilcox, AC; Jencso, K; Woods, S	Hyde, Kevin D.; Wilcox, Andrew C.; Jencso, Kelsey; Woods, Scott	Effects of vegetation disturbance by fire on channel initiation thresholds	1	E		GEOMORPHOLOGY	The disturbance or removal of vegetation by wildfire influences channel incision following intense rainfall events. Here we empirically examine relationships between the severity of vegetation disturbance and geomorphic controls on threshold conditions that lead to channel incision. We conducted post-fire field mapping and digital spatial analyses across 97 recently formed channel heads in the Ro…	JUN 1	2014	214	*wildfire impacts*
de Morais, TMO; Berenguer, E; Barlow, J; Franca, F; Lennox, GD; Malhi, Y; Rossi, LC; de Seixas, MMM; Ferreira, J	de Morais, Taina Madalena Oliveira; Berenguer, Erika; Barlow, Jos; Franca, Filipe; Lennox, Gareth D.; Malhi, Yadvinder; Rossi, Liana Chesini; de Seixas, Marina Maria Moraes; Ferreira, Joice	Leaf-litter production in human-modified Amazonian forests following the El Nino-mediated drought and fires of 2015-2016	1	E		FOREST ECOLOGY AND MANAGEMENT	Leaf-litter production is an essential part of the carbon cycle of tropical forests. In the Amazon, it is influenced by climate, presenting high levels during the driest months of the year. However, it is less established how extreme climatic events may impact leaf-litter production in the long term. Even more unclear is how litter production is affected by human-driven disturbances. Here we exam…	SEP 15	2021	496	*wildfire impacts*
Ponomarev, E; Masyagina, O; Litvintsev, K; Ponomareva, T; Shvetsov, E; Finnikov, K	Ponomarev, Evgenii; Masyagina, Oxana; Litvintsev, Kirill; Ponomareva, Tatiana; Shvetsov, Evgeny; Finnikov, Konstantin	The Effect of Post-Fire Disturbances on a Seasonally Thawed Layer in the Permafrost Larch Forests of Central Siberia	1	E		FORESTS	We examined and simulated the consequences of the degradation of the litter and the moss-lichen layer after fire impact, which could affect the seasonal temperature of the soil and the depth of the seasonally thawed layer (STL) in the permafrost zone. According to the analysis of satellite imagery for 2000 to 2019, the fire-disturbed area in the region of interest amounted to 20%. The main aims o…	AUG	2020	11	*wildfire impacts*
Saunders, ME; Barton, PS; Bickerstaff, JRM; Frost, L; Latty, T; Lessard, BD; Lowe, EC; Rodriguez, J; White, TE; Umbers, KDL	Saunders, Manu E.; Barton, Philip S.; Bickerstaff, James R. M.; Frost, Lindsey; Latty, Tanya; Lessard, Bryan D.; Lowe, Elizabeth C.; Rodriguez, Juanita; White, Thomas E.; Umbers, Kate D. L.	Limited understanding of bushfire impacts on Australian invertebrates	1	E		INSECT CONSERVATION AND DIVERSITY	Understanding how increasing risk of frequent and severe fires affects biodiversity and ecosystem function is important for effective conservation and recovery, but large knowledge gaps exist for many taxa in many parts of the world, especially invertebrates. After Australia's 2019-2020 catastrophic bushfire disaster, estimates of biodiversity loss and government priorities for post-fire conserva…	MAY	2021	14	*wildfire impacts*
Mackey, B; Lindenmayer, D; Norman, P; Taylor, C; Gould, S	Mackey, Brendan; Lindenmayer, David; Norman, Patrick; Taylor, Chris; Gould, Susan	Are fire refugia less predictable due to climate change?	1	E		ENVIRONMENTAL RESEARCH LETTERS	Fire refugia-unburnt habitat within a wildfire's perimeter-play a key role in wildlife persistence and recovery. While studies have shown that the location of refugia is influenced by local topographic factors, growing evidence points to extreme fire weather becoming the dominant factor driving high-severity wildfires that result in the location of fire refugia being less predictable. Between Sep…	NOV	2021	16	*wildfire impacts*
Crandall, T; Jones, E; Greenhalgh, M; Frei, RJ; Griffin, N; Severe, E; Maxwell, J; Patch, L; St Clair, SI; Bratsman, S; Merritt, M; Norris, AJ; Carling, GT; Hansen, N; St Clair, SB; Abbott, BW	Crandall, Trevor; Jones, Erin; Greenhalgh, Mitchell; Frei, Rebecca J.; Griffin, Natasha; Severe, Emilee; Maxwell, Jordan; Patch, Leika; St Clair, S. Isaac; Bratsman, Sam; Merritt, Marina; Norris, Adam J.; Carling, Gregory T.; Hansen, Neil; St Clair, Samuel B.; Abbott, Benjamin W.	Megafire affects stream sediment flux and dissolved organic matter reactivity, but land use dominates nutrient dynamics in semiarid watersheds	1	E		PLOS ONE	Climate change is causing larger wildfires and more extreme precipitation events in many regions. As these ecological disturbances increasingly coincide, they alter lateral fluxes of sediment, organic matter, and nutrients. Here, we report the stream chemistry response of watersheds in a semiarid region of Utah (USA) that were affected by a megafire followed by an extreme precipitation event in O…	SEP 23	2021	16	*wildfire impacts*
Simler-Williamson, AB; Applestein, C; Germino, MJ	Simler-Williamson, Allison B.; Applestein, Cara; Germino, Matthew J.	Interannual variation in climate contributes to contingency in post-fire restoration outcomes in seeded sagebrush steppe	1	E		CONSERVATION SCIENCE AND PRACTICE	Interannual variation, especially weather, is an often-cited reason for restoration failures; yet its importance is difficult to experimentally isolate across broad spatiotemporal extents, due to correlations between weather and site characteristics. We examined post-fire treatments within sagebrush-steppe ecosystems to ask: (1) Is weather following seeding efforts a primary reason why restoratio…	JUL	2022	4	*wildfire impacts*
Varlamov, S; Skryabin, P; Zhirkov, A; Wen, Z	Varlamov, Stepan; Skryabin, Pavel; Zhirkov, Aleksandr; Wen, Zhi	Monitoring the Permafrost Conditions along Pipeline Routes in Central Yakutia, Russia	1	R		LAND	Pipelines are critical infrastructure for Yakutia, transporting vital supplies to communities in this vast northern region. The pipeline routes in central Yakutia traverse areas of ice-rich permafrost that is sensitive to temperature changes. This study examined the thermal state of permafrost in undisturbed and disturbed settings along the Lena River to Mundulakh Reservoir water pipeline and the…	DEC	2022	11	*wildfire impacts*
Collins, L	Collins, Luke	Eucalypt forests dominated by epicormic resprouters are resilient to repeated canopy fires	1	E		JOURNAL OF ECOLOGY	Wildfire occurrence and severity are projected to increase in response to anthropogenic climate change, leading to fire regimes that may exceed the limits of tolerance for some species. Plants capable of regenerating from aerial shoots following high intensity fires, termed 'epicormic resprouters', are assumed to be resilient to changes in fire regimes. However, empirical tests of the response of…	JAN	2020	108	*wildfire impacts*
Paul, N; Yao, JY; McLean, KE; Stieb, DM; Henderson, SB	Paul, Naman; Yao, Jiayun; McLean, Kathleen E.; Stieb, David M.; Henderson, Sarah B.	The Canadian Optimized Statistical Smoke Exposure Model (CanOSSEM): A machine learning approach to estimate national daily fine particulate matter (PM2.5) exposure	1	P		SCIENCE OF THE TOTAL ENVIRONMENT	Exposure to biomass smoke has been associated with a wide range of acute and chronic health outcomes. Over the past decades, the frequency and intensity of wildfires has increased in many areas, resulting in longer smoke episodes with higher concentrations of fine particulate matter (PM2.5). There are also many communities where seasonal open burning and residential wood heating have short-and lo…	DEC 1	2022	850	*wildfire impacts*
Applestein, C; Caughlin, TT; Germino, MJ	Applestein, Cara; Caughlin, T. Trevor; Germino, Matthew J.	Weather affects post-fire recovery of sagebrush-steppe communities and model transferability among sites	1	E		ECOSPHERE	Altered climate, including weather extremes, can cause major shifts in vegetative recovery after disturbances. Predictive models that can identify the separate and combined temporal effects of disturbance and weather on plant communities and that are transferable among sites are needed to guide vulnerability assessments and management interventions. We asked how functional group abundance respond…	APR	2021	12	*wildfire impacts*
Young, DJN; Werner, CM; Welch, KR; Young, TP; Safford, HD; Latimer, AM	Young, Derek J. N.; Werner, Chhaya M.; Welch, Kevin R.; Young, Truman P.; Safford, Hugh D.; Latimer, Andrew M.	Post-fire forest regeneration shows limited climate tracking and potential for drought-induced type conversion	1	E		ECOLOGY	Disturbance such as wildfire may create opportunities for plant communities to reorganize in response to climate change. The interaction between climate change and disturbance may be particularly important in forests, where many of the foundational plant species (trees) are long-lived and where poor initial tree establishment can result in conversion to shrub- or graminoid-dominated systems. The …	FEB	2019	100	*wildfire impacts*
Lydersen, JM; Collins, BM; Hunsaker, CT	Lydersen, Jamie M.; Collins, Brandon M.; Hunsaker, Carolyn T.	Implementation constraints limit benefits of restoration treatments in mixed-conifer forests	1	E		INTERNATIONAL JOURNAL OF WILDLAND FIRE	Forest restoration treatments seek to increase resilience to wildfire and a changing climate while avoiding negative impacts to the ecosystem. The extent and intensity of treatments are often constrained by operational considerations and concerns over uncertainty in the trade-offs of addressing different management goals. The recent (2012-15) extreme drought in California, USA, resulted in widesp…		2019	28	*wildfire impacts*
Sil, A; Fernandes, PM; Rodrigues, AP; Alonso, JM; Honrado, JP; Perera, A; Azevedo, JC	Sil, Angelo; Fernandes, Paulo M.; Rodrigues, Ana Paula; Alonso, Joaquim M.; Honrado, Joao P.; Perera, Ajith; Azevedo, Joao C.	Farmland abandonment decreases the fire regulation capacity and the fire protection ecosystem service in mountain landscapes	1	E		ECOSYSTEM SERVICES	This study explored and applied the concepts of Fire Regulation Capacity (FRC) and Fire Protection Ecosystem Service (FPES) in the assessment of the effects of landscape change in a mountain fire-prone landscape in Portugal. We adopted a modeling and simulation approach using BFOLDS-FRM with landscape data for years 1990 and 2006 (observed) and with three landscape scenarios for 2020. Proxy indic…	APR	2019	36	*wildfire impacts*
Yao, JY; Eyamie, J; Henderson, SB	Yao, Jiayun; Eyamie, Jeff; Henderson, Sarah B.	Evaluation of a spatially resolved forest fire smoke model for population-based epidemiologic exposure assessment	1	P		JOURNAL OF EXPOSURE SCIENCE AND ENVIRONMENTAL EPIDEMIOLOGY	Exposure to forest fire smoke (FFS) is associated with multiple adverse health effects, mostly respiratory. Findings for cardiovascular effects have been inconsistent, possibly related to the limitations of conventional methods to assess FFS exposure. In previous work, we developed an empirical model to estimate smoke-related fine particulate matter (PM2.5) for all populated areas in British Colu…	MAY-JUN	2016	26	*wildfire impacts*
Sfetsos, A; Giroud, F; Clemencau, A; Varela, V; Freissinet, C; LeCroart, J; Vlachogiannis, D; Politi, N; Karozis, S; Gkotsis, I; Eftychidis, G; Hedel, R; Hahmann, S	Sfetsos, Athanasios; Giroud, Frederique; Clemencau, Alice; Varela, Vassiliki; Freissinet, Catherine; LeCroart, Jean; Vlachogiannis, Diamando; Politi, Nadia; Karozis, Stelios; Gkotsis, Ilias; Eftychidis, George; Hedel, Ralf; Hahmann, Stefan	Assessing the Effects of Forest Fires on Interconnected Critical Infrastructures under Climate Change. Evidence from South France	1	R		INFRASTRUCTURES	The present work introduces a case study on the climate resilience of interconnected critical infrastructures to forest fires, that was performed within the framework on H2020 EU-CIRCLE project (GA 653824). It was conducted in South France, one of the most touristic European regions, and also one of the regions at the highest forest fire risk that is projected to be amplified under future climate…	FEB	2021	6	*wildfire impacts*
Zani, NB; Lonati, G; Mead, MI; Latif, MT; Crippa, P	Bruni Zani, N.; Lonati, G.; Mead, M., I; Latif, M. T.; Crippa, P.	Long-term satellite-based estimates of air quality and premature mortality in Equatorial Asia through deep neural networks	1	P		ENVIRONMENTAL RESEARCH LETTERS	Atmospheric pollution of particulate matter (PM) is a major concern for its deleterious effects on human health and climate. Over the past 50 years, Equatorial Asia has experienced significant land-use change and urbanization, which have contributed to more intense and frequent extreme PM concentrations associated with increased anthropogenic and wildfire emissions. Recent advances in remote sens…	OCT	2020	15	*wildfire impacts*
Bjerke, JW; Karlsen, SR; Hogda, KA; Malnes, E; Jepsen, JU; Lovibond, S; Vikhamar-Schuler, D; Tommervik, H	Bjerke, Jarle W.; Karlsen, Stein Rune; Hogda, Kjell Arild; Malnes, Eirik; Jepsen, Jane U.; Lovibond, Sarah; Vikhamar-Schuler, Dagrun; Tommervik, Hans	Record-low primary productivity and high plant damage in the Nordic Arctic Region in 2012 caused by multiple weather events and pest outbreaks	1	E		ENVIRONMENTAL RESEARCH LETTERS	The release of cold temperature constraints on photosynthesis has led to increased productivity (greening) in significant parts (32-39%) of the Arctic, but much of the Arctic shows stable (57-64%) or reduced productivity (browning, <4%). Summer drought and wildfires are the best-documented drivers causing browning of continental areas, but factors dampening the greening effect of more maritime re…	AUG	2014	9	*wildfire impacts*
Augustin, F; Girardin, MP; Terrier, A; Grondin, P; Lambert, MC; Leduc, A; Bergeron, Y	Augustin, Fougere; Girardin, Martin P.; Terrier, Aurelie; Grondin, Pierre; Lambert, Marie-Claude; Leduc, Alain; Bergeron, Yves	Projected changes in fire activity and severity feedback in the spruce-feather moss forest of western Quebec, Canada	1	E		TREES FORESTS AND PEOPLE	As a result of extreme weather conditions associated with anthropogenic climate change, fire regimes are expected to continue to change in the boreal forest over the 21st century and beyond. Consequently, changes in ecological attributes like stand composition, tree density and forest carbon stock can be expected. In the present study, we used an adjusted version of the CanFIRE model to project l…	JUN	2022	8	*wildfire impacts*
Christopoulou, A; Kazanis, D; Fyllas, NM; Arianoutsou, M	Christopoulou, Anastasia; Kazanis, Dimitrios; Fyllas, Nikolaos M.; Arianoutsou, Margarita	Post-fire recovery of Abies cephalonica forest communities: the case of Mt Parnitha National Park, Attica, Greece	1	E		IFOREST-BIOGEOSCIENCES AND FORESTRY	Mountain coniferous forests of Southern Europe seem to be increasingly affected by large fires. Endemic Greek fir (Abies cephalonica) forests were among the most affected ecosystems by the 2007 extreme wildfires in Greece. The aim of this study is to investigate the pattern of post-fire regeneration of fir forest plant communities of Mount Parnitha National Park, in Attica (Greece), after a large…	DEC	2018	11	*wildfire impacts*
Buhler, JL; Hopwood, CJ; Nissen, A; Bleidorn, W	Buehler, Janina Larissa; Hopwood, Christopher J.; Nissen, Adam; Bleidorn, Wiebke	Collective Stressors Affect the Psychosocial Development of Young Adults	1	M		SOCIAL PSYCHOLOGICAL AND PERSONALITY SCIENCE	Young adulthood is a critical developmental life stage and a period of enhanced vulnerability to stress. In 2020, young adults in Northern California were faced with a series of unforeseen, collective stressors: the COVID-19 pandemic, extreme wildfires, social tension associated with the murder of George Floyd, and a contentious election that culminated in an attack on the nation's capital. In a …	2022 SEP 19	2022		*wildfire impacts*
Xu, WR; He, HS; Fraser, JS; Hawbaker, TJ; Henne, PD; Duan, SW; Zhu, ZL	Xu, Wenru; He, Hong S.; Fraser, Jacob S.; Hawbaker, Todd J.; Henne, Paul D.; Duan, Shengwu; Zhu, Zhiliang	Spatially explicit reconstruction of post-megafire forest recovery through landscape modeling	1	E		ENVIRONMENTAL MODELLING & SOFTWARE	Megafires are large wildfires that occur under extreme weather conditions and produce mixed burn severities across diverse environmental gradients. Assessing megafire effects requires data covering large spatiotemporal extents, which are difficult to collect from field inventories. Remote sensing provides an alternative but is limited in revealing post-fire recovery trajectories and the underlyin…	DEC	2020	134	*wildfire impacts*
Leon, J; Seeger, M; Badia, D; Peters, P; Echeverria, MT	Leon, J.; Seeger, M.; Badia, D.; Peters, P.; Echeverria, M. T.	Thermal shock and splash effects on burned gypseous soils from the Ebro Basin (NE Spain)	1	E		SOLID EARTH	Fire is a natural factor of landscape evolution in Mediterranean ecosystems. The middle Ebro Valley has extreme aridity, which results in a low plant cover and high soil erodibility, especially on gypseous substrates. The aim of this research is to analyze the effects of moderate heating on physical and chemical soil properties, mineralogical composition and susceptibility to splash erosion. Tops…		2014	5	*wildfire impacts*
Trouve, R; Oborne, L; Baker, PJ	Trouve, Raphael; Oborne, Lisa; Baker, Patrick J.	The effect of species, size, and fire intensity on tree mortality within a catastrophic bushfire complex	1	E		ECOLOGICAL APPLICATIONS	Infrequent, high-intensity disturbances can have profound impacts on forested landscapes, changing forest structure and altering relative species abundance. However, due to their rarity and the logistical challenges of directly observing such extreme events, both the spatial variability of disturbance intensity and the species-specific responses to this variability are poorly understood. We used …	SEP	2021	31	*wildfire impacts*
Munzel, T; Hahad, O; Sorensen, M; Lelieveld, J; Duerr, GD; Nieuwenhuijsen, M; Daiber, A	Muenzel, Thomas; Hahad, Omar; Sorensen, Mette; Lelieveld, Jos; Duerr, Georg Daniel; Nieuwenhuijsen, Mark; Daiber, Andreas	Environmental risk factors and cardiovascular diseases: a comprehensive expert review	1	P		CARDIOVASCULAR RESEARCH	Non-communicable diseases (NCDs) are fatal for more than 38 million people each year and are thus the main contributors to the global burden of disease accounting for 70% of mortality. The majority of these deaths are caused by cardiovascular disease (CVD). The risk of NCDs is strongly associated with exposure to environmental stressors such as pollutants in the air, noise exposure, artificial li…	NOV 10	2022	118	*wildfire impacts*
Vore, ME; Dery, SJ; Hou, YP; Wei, XH	Vore, Margot E.; Dery, Stephen J.; Hou, Yiping; Wei, Xiaohua	Climatic influences on forest fire and mountain pine beetle outbreaks and resulting runoff effects in large watersheds in British Columbia, Canada	1	E		HYDROLOGICAL PROCESSES	Many studies have defined the interrelationships between climate, forest disturbance, and runoff at small scales (<100 km(2)), but few have translated these relationships to large watersheds (>500 km(2)). In this study, we explore the relationship between climate, extreme forest fire seasons, mountain pine beetle (MPB) outbreaks, and runoff in eight large watersheds within the Fraser and Peace dr…	NOV 30	2020	34	*wildfire impacts*
Swann, DEB; Bellingham, PJ; Martin, PH	Swann, Daniel E. B.; Bellingham, Peter J.; Martin, Patrick H.	Resilience of a tropical montane pine forest to fire and severe droughts	1	E		JOURNAL OF ECOLOGY	1. Higher temperatures, declining precipitation, changing cloud cover and increased wildfires threaten tropical montane pine forests by overriding the environmental heterogeneity that typically buffers these systems from catastrophic fires. Severe fires threaten to overwhelm forest resilience and tip this biome into alternate vegetation states. 2. This study focused on long-term dynamics of monta…	JAN	2023	111	*wildfire impacts*
Voggesser, G; Lynn, K; Daigle, J; Lake, FK; Ranco, D	Voggesser, Garrit; Lynn, Kathy; Daigle, John; Lake, Frank K.; Ranco, Darren	Cultural impacts to tribes from climate change influences on forests	1	E		CLIMATIC CHANGE	Climate change related impacts, such as increased frequency and intensity of wildfires, higher temperatures, extreme changes to ecosystem processes, forest conversion and habitat degradation are threatening tribal access to valued resources. Climate change is and will affect the quantity and quality of resources tribes depend upon to perpetuate their cultures and livelihoods. Climate impacts on f…	OCT	2013	120	*wildfire impacts*
Delac, D; Pereira, P; Bogunovic, I; Kisic, I	Delac, Domina; Pereira, Paulo; Bogunovic, Igor; Kisic, Ivica	Short-Term Effects of Pile Burn on N Dynamic and N Loss in Mediterranean Croatia	1	E		AGRONOMY-BASEL	There is a lack of information in the rural Mediterranean area about agricultural pile burning impacts on soil nitrogen (N) dynamic and the N loss. Therefore, this research aims to study the impacts of moderate (MS), and high (HS) severity burn on N transformation and N losses, compared to an unburned (C) during the first year. The experimental plots (10 m(2)) were established in Croatia (43 degr…	SEP	2020	10	*wildfire impacts*
Hart, SJ; Henkelnnan, J; McLoughlin, PD; Nielsen, SE; Truchon-Savard, A; Johnstone, JF	Hart, Sarah J.; Henkelnnan, Jonathan; McLoughlin, Philip D.; Nielsen, Scott E.; Truchon-Savard, Alexandre; Johnstone, Jill F.	Examining forest resilience to changing fire frequency in a fire-prone region of boreal forest	1	E		GLOBAL CHANGE BIOLOGY	Future changes in climate are widely anticipated to increase fire frequency, particularly in boreal forests where extreme warming is expected to occur. Feedbacks between vegetation and fire may modify the direct effects of warming on fire activity and shape ecological responses to changing fire frequency. We investigate these interactions using extensive field data from the Boreal Shield of Saska…	MAR	2019	25	*wildfire impacts*
Semoutnikova, EG; Gorchakov, GI; Sitnov, SA; Kopeikin, VM; Karpov, AV; Gorchakova, IA; Ponomareva, TY; Isakov, AA; Gushchin, RA; Datsenko, OI; Kurbatov, GA; Kuznetsov, GA	Semoutnikova, E. G.; Gorchakov, G. I.; Sitnov, S. A.; Kopeikin, V. M.; Karpov, A. V.; Gorchakova, I. A.; Ponomareva, T. Ya; Isakov, A. A.; Gushchin, R. A.; Datsenko, O. I.; Kurbatov, G. A.; Kuznetsov, G. A.	Siberian Smoke Haze over European Territory of Russia in July 2016: Atmospheric Pollution and Radiative Effects	1	P		ATMOSPHERIC AND OCEANIC OPTICS	We have characterized the large-scale smoke pollution of the European territory of Russia (ETR) and adjoining areas in July 2017, caused by long-range transport from forest-fire areas in Siberia, confirmed by calculations of ten-day back trajectories of air mass motion to the ETR urban area, spanning Archangelsk to Rostov-on-Don. The smoke-laden ETR area with an AOD > 0.3 (average value being 0.4…	MAR	2018	31	*wildfire impacts*
Saberi, SJ; Agne, MC; Harvey, BJ	Saberi, Saba J.; Agne, Michelle C.; Harvey, Brian J.	Do you CBI what I see? The relationship between the Composite Burn Index and quantitative field measures of burn severity varies across gradients of forest structure	1	E		INTERNATIONAL JOURNAL OF WILDLAND FIRE	Burn severity in forests is commonly assessed in the field with visual ordinal estimates such as the Composite Bum Index (CBI). However, how CBI (a composite of several individual field measures) relates to independent quantitative measures of burn severity (e.g. fire-caused tree mortality, surface charring) has not been widely tested. Here, we use field data from 315 plots in 14 fires in the nor…		2022	31	*wildfire impacts*
Keesstra, S; Wittenberg, L; Maroulis, J; Sambalino, F; Malkinson, D; Cerda, A; Pereira, P	Keesstra, Saskia; Wittenberg, Lea; Maroulis, Jerry; Sambalino, Francesco; Malkinson, Dan; Cerda, Artemi; Pereira, Paulo	The influence of fire history, plant species and post-fire management on soil water repellency in a Mediterranean catchment: The Mount Carmel range, Israel	1	E		CATENA	Fire is a key factor impacting soil hydrology in many Mediterranean catchments. Soil water repellency (SWR) can stimulate land degradation processes by reducing the affinity of soil and water thereby triggering a reduction in soil fertility and increasing soil and water losses. The effects of two consequent fires (1989 and 2005) on SWR were assessed in the Carmel Mountains, Israel. Fire history, …	FEB	2017	149	*wildfire impacts*
Hutchins, SS; Bouye, K; Luber, G; Briseno, L; Hunter, C; Corso, L	Hutchins, Sonja S.; Bouye, Karen; Luber, George; Briseno, Lisa; Hunter, Candis; Corso, Liza	Public Health Agency Responses and Opportunities to Protect Against Health Impacts of Climate Change Among US Populations with Multiple Vulnerabilities	2	P		JOURNAL OF RACIAL AND ETHNIC HEALTH DISPARITIES	During the past several decades, unprecedented global changes in climate have given rise to an increase in extreme weather and other climate events and their consequences such as heavy rainfall, hurricanes, flooding, heat waves, wildfires, and air pollution. These climate effects have direct impacts on human health such as premature death, injuries, exacerbation of health conditions, disruption o…	DEC	2018	5	*wildfire impacts*
Lauvaux, CA; Skinner, CN; Taylor, AH	Lauvaux, Catherine Airey; Skinner, Carl N.; Taylor, Alan H.	High severity fire and mixed conifer forest-chaparral dynamics in the southern Cascade Range, USA	1	E		FOREST ECOLOGY AND MANAGEMENT	Understanding how alternative vegetation types co-exist in a landscape is important in managing for biodiversity within an ecosystem. In California, mixed conifer forest is often interrupted by stands of shrubs known as montane chaparral. The development of chaparral stands following recent high severity or stand-replacing wildfires in mixed conifer forests has been well documented. Fire has been…	MAR 1	2016	363	*wildfire impacts*
Heon, J; Arseneault, D; Parisien, MA	Heon, Jessie; Arseneault, Dominique; Parisien, Marc-Andre	Resistance of the boreal forest to high burn rates	1	E		PROCEEDINGS OF THE NATIONAL ACADEMY OF SCIENCES OF THE UNITED STATES OF AMERICA	Boreal ecosystems and their large carbon stocks are strongly shaped by extensive wildfires. Coupling climate projections with records of area burned during the last 3 decades across the North American boreal zone suggests that area burned will increase by 30-500% by the end of the 21st century, with a cascading effect on ecosystem dynamics and on the boreal carbon balance. Fire size and the frequ…	SEP 23	2014	111	*wildfire impacts*
Neris, J; Tejedor, M; Fuentes, J; Jimenez, C	Neris, J.; Tejedor, M.; Fuentes, J.; Jimenez, C.	Infiltration, runoff and soil loss in Andisols affected by forest fire (Canary Islands, Spain)	1	E		HYDROLOGICAL PROCESSES	Depending on the severity of the fire, forest fires may modify infiltration and soil erosion processes. Rainfall simulations were used to determine the hydrological effects of fire on Andisols in a pine forest burned by a wildfire in 2007. Six burned zones with different fire severities were compared with unburned zones. Infiltration, runoff and soil loss were analysed on slopes of 10% and 30%. F…	SEP 15	2013	27	*wildfire impacts*
Cooke, SJ; Galassi, DMP; Gillanders, BM; Landsman, SJ; Hammerschlag, N; Gallagher, AJ; Eliason, EJ; Kraft, CE; Taylor, MK; Crisafulli, CM; Shugar, DH; Lennox, RJ	Cooke, Steven J.; Galassi, Diana M. P.; Gillanders, Bronwyn M.; Landsman, Sean J.; Hammerschlag, Neil; Gallagher, Austin J.; Eliason, Erika J.; Kraft, Clifford E.; Taylor, Mark K.; Crisafulli, Charlie M.; Shugar, Dan H.; Lennox, Robert J.	Consequences of ?natural? disasters on aquatic life and habitats	1	E		ENVIRONMENTAL REVIEWS	Natural disasters (also known as geophysical disasters) involve physical processes that have a direct or indirect impact on humans. These events occur rapidly and may have severe consequences for resident flora and fauna as their habitat undergoes dramatic and sudden change. Although most studies have focused on the impact of natural disasters on humans and terrestrial systems, geophysical disast…	2022 SEP 28	2022		*wildfire impacts*
Kwan, H; Swanson, S	Kwan, Hilda; Swanson, Sherman	PREDICTION OF ANNUAL STREAMBANK EROSION FOR SEQUOIA NATIONAL FOREST, CALIFORNIA	1	E		JOURNAL OF THE AMERICAN WATER RESOURCES ASSOCIATION	Many bank erosion models have limitations that restrict their use in wildland settings. Scientists and land managers at the Sequoia National Forest would like to understand the mechanisms and rates of streambank erosion to evaluate management issues and post-wildfire effects. This study uses bank erosion hazard index (BEHI) and near-bank stress (NBS) methods developed in Rosgen (2006 Watershed As…	DEC	2014	50	*wildfire impacts*
Lucas-Borja, ME; Candel-Perez, D; Onkelinx, T; Fule, PZ; Moya, D; Heras, JD; Tiscar, PA	Lucas-Borja, Manuel E.; Candel-Perez, David; Onkelinx, Thierry; Fule, Peter Z.; Moya, Daniel; de las Heras, Jorge; Tiscar, Pedro A.	Seed Origin and Protection Are Important Factors Affecting Post-Fire Initial Recruitment in Pine Forest Areas	1	E		FORESTS	Initial seedling recruitment is one of the most critical stages for plants in the Mediterranean basin. Moreover, wildfires and post-fire environmental conditions might deteriorate regeneration success, which can lead to problems for sustainable forest restoration and forest persistence. On this context, different seed origins and pine species may be better adapted to new environmental conditions …	JUN	2017	8	*wildfire impacts*
Smith, AL; Blanchard, W; Blair, DP; McBurney, L; Banks, SC; Driscoll, DA; Lindenmayer, DB	Smith, Annabel L.; Blanchard, Wade; Blair, David P.; McBurney, Lachlan; Banks, Sam C.; Driscoll, Don A.; Lindenmayer, David B.	The dynamic regeneration niche of a forest following a rare disturbance event	1	E		DIVERSITY AND DISTRIBUTIONS	AimKnowledge of how climate and fire regimes affect regeneration in foundation species is critical to the conservation of entire ecosystems. Different stages of regeneration often require different ecological conditions, but dynamic constraints on regeneration are poorly known for species that regenerate only after infrequent wildfires. Focussing on a long-lived, foundation tree species (Eucalypt…	APR	2016	22	*wildfire impacts*
Smith, JE; Cowan, AD; Fitzgerald, SA	Smith, Jane E.; Cowan, Ariel D.; Fitzgerald, Stephen A.	Soil heating during the complete combustion of mega-logs and broadcast burning in central Oregon USA pumice soils	1	E		INTERNATIONAL JOURNAL OF WILDLAND FIRE	The environmental effect of extreme soil heating, such as occurs with the complete combustion of large downed wood during wildfires, is a post-fire management concern to forest managers. To address this knowledge gap, we stacked logs to create mega-log' burning conditions and compared the temperature, duration and penetration of the soil heat pulse in nine high intensity burned (HB) plots paired …		2016	25	*wildfire impacts*
Starns, HD; Fuhlendorf, SD; Elmore, RD; Twidwell, D; Thacker, ET; Hovick, TJ; Luttbeg, B	Starns, Heath D.; Fuhlendorf, Samuel D.; Elmore, R. Dwayne; Twidwell, Dirac; Thacker, Eric T.; Hovick, Torre J.; Luttbeg, Barney	Recoupling fire and grazing reduces wildland fuel loads on rangelands	1	Positive E		ECOSPHERE	Fire suppression and exclusion, the historically dominant paradigm of fire management, has resulted in major modifications of fire-dependent ecosystems worldwide. These changes are partially credited with a recent increase in wildfire number and extent, as well as more extreme fire behavior. Fire and herbivory historically interacted, and research has shown that the interaction creates a unique m…	JAN	2019	10	*wildfire impacts*
Lampela, M; Jauhiainen, J; Sarkkola, S; Vasander, H	Lampela, Maija; Jauhiainen, Jyrki; Sarkkola, Sakari; Vasander, Harri	To treat or not to treat? The seedling performance of native tree species for reforestation on degraded tropical peatlands of SE Asia	1	E		FOREST ECOLOGY AND MANAGEMENT	Degraded tropical peatlands in Southeast Asia are a major challenge for reforestation. Often treeless, drained and several times burnt, these peatland areas are nutrient-poor hostile environments prone to droughts, heavy flooding and extreme diurnal temperature changes. In order to succeed in establishment of a viable tree stand, careful selection of species and management techniques is needed. I…	DEC 1	2018	429	*wildfire impacts*
De Foy, B; Saroar, MG; Salam, A; Schauer, JJ	de Foy, Benjamin; Saroar, Md Golam; Salam, Abdus; Schauer, James J.	Distinguishing Air Pollution Due to Stagnation, Local Emissions, and Long-Range Transport Using a Generalized Additive Model to Analyze Hourly Monitoring Data	1	P		ACS EARTH AND SPACE CHEMISTRY	Long-term surface monitoring of hourly <2.5 mu m diameter particulate matter (PM2.5) concentrations in megacities provides an essential record to estimate adverse health effects experienced by many people. In addition, hidden from immediate view, the time series of measurements contains a wealth of information on the types of sources and the impact of meteorology. A generalized additive model (GA…	SEP 16	2021	5	*wildfire impacts*
Nestola, E; Sgrigna, G; Pallozzi, E; Caccavale, L; Guidolotti, G; Calfapietra, C	Nestola, Enrica; Sgrigna, Gregorio; Pallozzi, Emanuele; Caccavale, Loredana; Guidolotti, Gabriele; Calfapietra, Carlo	Experimental Characterization of Particulate and Gaseous Emissions from Biomass Burning of Six Mediterranean Species and Litter	1	E		FORESTS	Wildfires across the Mediterranean ecosystems are associated with safety concerns due to their emissions. The type of biomass determines the composition of particulate matter (PM) and gaseous compounds emitted during the fire event. This study investigated simulated fire events and analysed biomass samples of six Mediterranean species and litter in a combustion chamber. The main aims are the char…	FEB	2022	13	*wildfire impacts*
Yao, JY; Henderson, SB	Yao, Jiayun; Henderson, Sarah B.	An empirical model to estimate daily forest fire smoke exposure over a large geographic area using air quality, meteorological, and remote sensing data	1	P		JOURNAL OF EXPOSURE SCIENCE AND ENVIRONMENTAL EPIDEMIOLOGY	Exposure to forest fire smoke (FFS) is associated with a range of adverse health effects. The British Columbia Asthma Medication Surveillance (BCAMS) product was developed to detect potential impacts from FFS in British Columbia (BC), Canada. However, it has been a challenge to estimate FFS exposure with sufficient spatial coverage for the provincial population. We constructed an empirical model …	MAY-JUN	2014	24	*wildfire impacts*
Burn, CR; Cooper, M; Morison, SR; Pronk, T; Calders, JH	Burn, Christopher R.; Cooper, Mark; Morison, Stephen R.; Pronk, Toon; Calders, John H.	The Canadian Federation of Earth Sciences Scientific Statement on Climate Change - Its Impacts In Canada, and the Critical Role of Earth Scientists in Mitigation and Adaptation	2	E		GEOSCIENCE CANADA	The Canadian Federation of Earth Sciences (CFES) has issued this statement to summarize the science, effects, and implications of climate change. We highlight the role of Earth scientists in documenting and mitigating climate change, and in managing and adapting to its consequences in Canada. CFES is the coordinated voice of Canada's Earth Sciences community with 14 member organizations represent…		2021	48	*wildfire impacts*
Arnold, KT; Murphy, NP; Gibb, H	Arnold, Kate T.; Murphy, Nicholas P.; Gibb, Heloise	Post-fire recovery of litter detritivores is limited by distance from burn edge	1	E		AUSTRAL ECOLOGY	Climate change is likely to result in an increased frequency of extreme fire events, including more large-extent wildfires. The effects of fire extent on post-fire faunal recovery are poorly understood. Effects on invertebrate detritivores are of particular interest due to their functional importance in litter breakdown. We asked if distance from fire edge affected the composition and morphologic…	FEB	2017	42	*wildfire impacts*
Shumack, S; Hesse, P	Shumack, Samuel; Hesse, Paul	Assessing the geomorphic disturbance from fires on coastal dunes near Esperance, Western Australia: Implications for dune de-stabilisation	1	E		AEOLIAN RESEARCH	Fire is commonly listed as a contributing disturbance to dune re-activation. This paper aims to characterise post fire disturbance to vegetation and soil surface, and aeolian activity on coastal dunes. Field data were collected in February 2016 at two sites on coastal dunes near Esperance, Western Australia (WA) after recent wildfires in November 2015 and January 2016. We measured wind profiles a…	APR	2018	31	*wildfire impacts*
Gamble, JL; Hurley, BJ; Schultz, PA; Jaglom, WS; Krishnan, N; Harris, M	Gamble, Janet L.; Hurley, Bradford J.; Schultz, Peter A.; Jaglom, Wendy S.; Krishnan, Nisha; Harris, Melinda	Climate Change and Older Americans: State of the Science	2	S		ENVIRONMENTAL HEALTH PERSPECTIVES	BACKGROUND: Older adults make up 13% of the U. S. population, but are projected to account for 20% by 2040. Coinciding with this demographic shift, the rate of climate change is accelerating, bringing rising temperatures; increased risk of floods, droughts, and wildfires; stronger tropical storms and hurricanes; rising sea levels; and other climate-related hazards. Older Americans are expected to…	JAN	2013	121	*wildfire impacts*
Hummel, MA; Siwe, AT; Chow, A; Stacey, MT; Madanat, SM	Hummel, Michelle A.; Tcheukam Siwe, Alain; Chow, Aaron; Stacey, Mark T.; Madanat, Samer M.	Interacting Infrastructure Disruptions Due to Environmental Events and Long-Term Climate Change	1	R		EARTHS FUTURE	Climate change places additional stress on critical infrastructure systems as demand for resources (e.g., water and electricity) increases and environmental disruptions (e.g., flooding and wildfires) become more frequent and severe. Interconnected infrastructure systems may be particularly vulnerable, as disruptions in one system can cascade to other systems and increase the severity of impacts. …	OCT	2020	8	*wildfire impacts*
Soussane, JA; Mansouri, D; Fakhouri, MY; Mansouri, Z	Soussane, Jihad Ait; Mansouri, Dalal; Fakhouri, Mohamed Yassine; Mansouri, Zahra	Does Climate Change Constitute a Financial Risk to Foreign Direct Investment? An Empirical Analysis on 200 Countries from 1970 to 2020	2	R		WEATHER CLIMATE AND SOCIETY	In this paper, we study the role of climate change as a financial risk for foreign investors. Multinational enter-prises seek to internationalize where financial risk is at the minimum level, including the climate change risk on profitability and productivity. Thereby, we conducted an empirical analysis of the effect of climate change on inward foreign direct investment (FDI) net inflows using da…	JAN	2023	15	*wildfire impacts*
Carroll, M; Gao, CX; Campbell, TCH; Smith, CL; Dimitriadis, C; Berger, E; Maybery, D; Ikin, J; Abramson, MJ; Sim, MR; McFarlane, A; Smith, K; Guo, YM	Carroll, Matthew; Gao, Caroline X.; Campbell, Timothy C. H.; Smith, Catherine L.; Dimitriadis, Christina; Berger, Emily; Maybery, Darryl; Ikin, Jillian; Abramson, Michael J.; Sim, Malcolm R.; McFarlane, Alexander; Smith, Karen; Guo, Yuming	Impacts of coal mine fire-related PM2.5 on the utilisation of ambulance and hospital services for mental health conditions	1	P		ATMOSPHERIC POLLUTION RESEARCH	Climate change and an increase in the number of major fire events occurring around the world have drawn attention to the importance of understanding the association between air pollution events and mental health. In 2014, the Morwell open-cut brown coal mine adjacent to the Hazelwood power station in the Latrobe Valley region of Victoria, Australia, caught fire as a result of nearby wildfires, an…	MAY	2022	13	*wildfire impacts*
Kim, Y; Kim, CG; Lee, KS; Choung, Y	Kim, Yoonmi; Kim, Chang-Gi; Lee, Kyu Song; Choung, Yeonsook	Effects of Post-Fire Vegetation Recovery on Soil Erosion in Vulnerable Montane Regions in a Monsoon Climate: A Decade of Monitoring	1	E		JOURNAL OF PLANT BIOLOGY	In areas with frequent fires and erosive soils under monsoon climate, we aimed to determine the long-term dynamics of soil loss during vegetation recovery and to examine elapsed time for soil stabilization. Runoff plots were installed inPinus densifloraforests affected by stand-replacing fires on the East Coast of South Korea, which occurred in spring 2000. Runoff plots measured runoff and sedime…	APR	2021	64	*wildfire impacts*
Forzieri, G; Cescatti, A; Silva, FBE; Feyen, L	Forzieri, Giovanni; Cescatti, Alessandro; Batista e Silva, Filipe; Feyen, Luc	Increasing risk over time of weather-related hazards to the European population: a data-driven prognostic study	1	P		LANCET PLANETARY HEALTH	Background The observed increase in the effects on human beings of weather-related disasters has been largely attributed to the rise in population exposed, with a possible influence of global warming. Yet, future risks of weather-related hazards on human lives in view of climate and demographic changes have not been comprehensively investigated. Methods We assessed the risk of weather-related haz…	AUG	2017	1	*wildfire impacts*
Logie, CH; Toccalino, D; Reed, AC; Malama, K; Newman, PA; Weiser, S; Harris, O; Berry, I; Adedimeji, A	Logie, Carmen H.; Toccalino, Danielle; Reed, Anna Cooper; Malama, Kalonde; Newman, Peter A.; Weiser, Sheri; Harris, Orlando; Berry, Isha; Adedimeji, Adebola	Exploring linkages between climate change and sexual health: a scoping review protocol	2	P		BMJ OPEN	Introduction The effects of climate change and associated extreme weather events (EWEs) present substantial threats to well-being. EWEs hold the potential to harm sexual health through pathways including elevated exposure to HIV and other sexually transmitted infections (STIs), disrupted healthcare access, and increased sexual and gender-based violence (SGBV). The WHO defines four components of s…	OCT	2021	11	*wildfire impacts*
Kuligowski, E; Ronchi, E; Wahlqvist, J; Gwynne, SMV; Kinateder, M; Rein, G; Mitchell, H; Benichou, N; Kimball, A	Kuligowski, E.; E Ronchi; Wahlqvist, J.; Gwynne, S. M., V; Kinateder, M.; Rein, G.; Mitchell, H.; Benichou, N.; Kimball, A.	Evacuation modelling for bushfire: the WUI-NITY simulation platform	1	S		AUSTRALIAN JOURNAL OF EMERGENCY MANAGEMENT	The number of people who live in bushfire-prone areas around the world is growing. In Australia, in the states of Victoria and New South Wales, over 1.5 million people live in areas rated as high to extreme bushfire risk in (SGS Economics and Planning 2019). As effects of climate change increase the size and severity of bushfires, and a greater number of people move into these at-risk areas, ther…	OCT	2022	37	*wildfire impacts*
Knapp, EE; Bernal, AA; Kane, JM; Fettig, CJ; North, MP	Knapp, Eric E.; Bernal, Alexis A.; Kane, Jeffrey M.; Fettig, Christopher J.; North, Malcolm P.	Variable thinning and prescribed fire influence tree mortality and growth during and after a severe drought	1	E		FOREST ECOLOGY AND MANAGEMENT	California's high density, fire-excluded forests experienced an extreme drought accompanied by warmer than normal temperatures from 2012 to 2015, resulting in the deaths of millions of trees. We examined tree mortality and growth of mixed-conifer stands that had been experimentally treated between 2011 and 2013 with two different thinning treatments, one with more structural variability (HighV) a…	JAN 1	2021	479	*wildfire impacts*
Maxwell, CJ; Serra-Diaz, JM; Scheller, RM; Thompson, JR	Maxwell, Charles J.; Serra-Diaz, Josep M.; Scheller, Robert M.; Thompson, Jonathan R.	Co-designed management scenarios shape the responses of seasonally dry forests to changing climate and fire regimes	1	E		JOURNAL OF APPLIED ECOLOGY	Climate change is altering disturbance regimes and recovery rates of forests globally. The future of these forests will depend on how climate change interacts with management activities. Forest managers are in critical need of strategies to manage the effects of climate change. We co-designed forest management scenarios with forest managers and stakeholders in the Klamath ecoregion of Oregon and …	JUL	2020	57	*wildfire impacts*
Elliott, CT; Henderson, SB; Wan, V	Elliott, Catherine T.; Henderson, Sarah B.; Wan, Victoria	Time series analysis of fine particulate matter and asthma reliever dispensations in populations affected by forest fires	1	P		ENVIRONMENTAL HEALTH	Background: Several studies have evaluated the association between forest fire smoke and acute exacerbations of respiratory diseases, but few have examined effects on pharmaceutical dispensations. We examine the associations between daily fine particulate matter (PM2.5) and pharmaceutical dispensations for salbutamol in forest fire-affected and non-fire-affected populations in British Columbia (B…	JAN 28	2013	12	*wildfire impacts*
Giudice, LC; Llamas-Clark, EF; DeNicola, N; Pandipati, S; Zlatnik, MG; Decena, DCD; Woodruff, TJ; Conry, JA	Giudice, Linda C.; Llamas-Clark, Erlidia F.; DeNicola, Nathaniel; Pandipati, Santosh; Zlatnik, Marya G.; Decena, Ditas Cristina D.; Woodruff, Tracey J.; Conry, Jeanne A.	Climate change, women's health, and the role of obstetricians and gynecologists in leadership	2	P		INTERNATIONAL JOURNAL OF GYNECOLOGY & OBSTETRICS	Climate change is one of the major global health threats to the world's population. It is brought on by global warming due in large part to increasing levels of greenhouse gases resulting from human activity, including burning fossil fuels (carbon dioxide), animal husbandry (methane from manure), industry emissions (ozone, nitrogen oxides, sulfur dioxide), vehicle/factory exhaust, and chlorofluor…	DEC	2021	155	*wildfire impacts*
Stevens, JT; Collins, BM; Miller, JD; North, MP; Stephens, SL	Stevens, Jens T.; Collins, Brandon M.; Miller, Jay D.; North, Malcolm P.; Stephens, Scott L.	Changing spatial patterns of stand-replacing fire in California conifer forests	1	E		FOREST ECOLOGY AND MANAGEMENT	Stand-replacing fire has profound ecological impacts in conifer forests, yet there is continued uncertainty over how best to describe the scale of stand-replacing effects within individual fires, and how these effects are changing over time. In forests where regeneration following stand-replacing fire depends on seed dispersal from surviving trees, the size and shape of stand-replacing patches ar…	DEC 15	2017	406	*wildfire impacts*
Hagmann, RK; Merschel, AG; Reilly, MJ	Hagmann, R. Keala; Merschel, Andrew G.; Reilly, Matthew J.	Historical patterns of fire severity and forest structure and composition in a landscape structured by frequent large fires: Pumice Plateau ecoregion, Oregon, USA	1	E		LANDSCAPE ECOLOGY	Context Lack of quantitative observations of extent, frequency, and severity of large historical fires constrains awareness of departure of contemporary conditions from those that demonstrated resistance and resilience to frequent fire and recurring drought. Objectives Compare historical and contemporary fire and forest conditions for a dry forest landscape with few barriers to fire spread. Metho…	MAR	2019	34	*wildfire impacts*
Fescenko, A; Downer, JA; Fescenko, I	Fescenko, Anda; Downer, James A.; Fescenko, Ilja	Persistence of remnant boreal plants in the Chiricahua Mountains, southern Arizona	1	E		GLOBAL ECOLOGY AND CONSERVATION	Boreal plants growing along the southern edge of their range on isolated mountains in a hot desert matrix live near the extreme of their physiological tolerance. Such plants are considered sensitive to small changes in climate. We coupled field observations (1974, 1993, 2019) about the abundance and vigor of small populations of ten remnant boreal plant species persisting in the uppermost elevati…	SEP	2020	23	*wildfire impacts*
Evdokimenko, MD	Evdokimenko, M. D.	Landscape Fires in Transbaikalia	1	E		GEOGRAPHY AND NATURAL RESOURCES	This paper presents results of wildfire studies conducted Transbaikalia over the last five decades. Station-based experimental investigations into fire hazards of vegetation accomplished at the regional forest fire stations during those years covered all altitudinal vegetation zones, representative landscape localities and forest types. Route investigations were made in different natural areas. A…	OCT	2019	40	*wildfire impacts*
Lomborg, B	Lomborg, Bjorn	Welfare in the 21st century: Increasing development, reducing inequality, the impact of climate change, and the cost of climate policies	2	S		TECHNOLOGICAL FORECASTING AND SOCIAL CHANGE	Climate change is real and its impacts are mostly negative, but common portrayals of devastation are unfounded. Scenarios set out under the UN Climate Panel (IPCC) show human welfare will likely increase to 450% of today's welfare over the 21st century. Climate damages will reduce this welfare increase to 434%. Arguments for devastation typically claim that extreme weather (like droughts, floods,…	JUL	2020	156	*wildfire impacts*
Chen, GS; Hayes, DJ; McGuire, AD	Chen, Guangsheng; Hayes, Daniel J.; McGuire, A. David	Contributions of wildland fire to terrestrial ecosystem carbon dynamics in North America from 1990 to 2012	1	E		GLOBAL BIOGEOCHEMICAL CYCLES	Burn area and the frequency of extreme fire events have been increasing during recent decades in North America, and this trend is expected to continue over the 21st century. While many aspects of the North American carbon budget have been intensively studied, the net contribution of fire disturbance to the overall net carbon flux at the continental scale remains uncertain. Based on national scale…	MAY	2017	31	*wildfire impacts*
Paolucci, LN; Maia, MLB; Solar, RRC; Campos, RI; Schoereder, JH; Andersen, AN	Paolucci, Lucas N.; Maia, Maria L. B.; Solar, Ricardo R. C.; Campos, Ricardo I.; Schoereder, Jose H.; Andersen, Alan N.	Fire in the Amazon: impact of experimental fuel addition on responses of ants and their interactions with myrmecochorous seeds	1	E		OECOLOGIA	The widespread clearing of tropical forests causes lower tree cover, drier microclimate, and higher and drier fuel loads of forest edges, increasing the risk of fire occurrence and its intensity. We used a manipulative field experiment to investigate the influence of fire and fuel loads on ant communities and their interactions with myrmecochorous seeds in the southern Amazon, a region currently …	OCT	2016	182	*wildfire impacts*
Wen, B; Wu, Y; Xu, RB; Guo, YM; Li, SS	Wen, Bo; Wu, Yao; Xu, Rongbin; Guo, Yuming; Li, Shanshan	Excess emergency department visits for cardiovascular and respiratory diseases during the 2019-20 bushfire period in Australia: A two-stage interrupted time-series analysis	1	P		SCIENCE OF THE TOTAL ENVIRONMENT	The health effects of the unprecedented bushfires in Australia in 2019-20 have not been fully examined. We aimed to examine the excess emergency department (ED) visits related to the 2019-20 bushfires in New South Wales (NSW). We obtained weekly data of ED visits for cardiovascular and respiratory diseases in all the 28 Statistical Area Level 4 (SA4) regions in NSW during the bushfire seasons fro…	FEB 25	2022	809	*wildfire impacts*
D'Amato, G; Holgate, ST; Pawankar, R; Ledford, DK; Cecchi, L; Al-Ahmad, M; Al-Enezi, F; Al-Muhsen, S; Ansotegui, I; Baena-Cagnani, CE; Baker, DJ; Bayram, H; Bergmann, KC; Boulet, LP; Buters, JTM; D'Amato, M; Dorsano, S; Douwes, J; Finlay, SE; Garrasi, D; Gomez, M; Haahtela, T; Halwani, R; Hassani, Y; Mahboub, B; Marks, G; Michelozzi, P; Montagni, M; Nunes, C; Oh, JJW; Popov, TA; Portnoy, J; Ridol…	D'Amato, Gennaro; Holgate, Stephen T.; Pawankar, Ruby; Ledford, Dennis K.; Cecchi, Lorenzo; Al-Ahmad, Mona; Al-Enezi, Fatma; Al-Muhsen, Saleh; Ansotegui, Ignacio; Baena-Cagnani, Carlos E.; Baker, David J.; Bayram, Hasan; Bergmann, Karl Christian; Boulet, Louis-Philippe; Buters, Jeroen T. M.; D'Amato, Maria; Dorsano, Sofia; Douwes, Jeroen; Finlay, Sarah Elise; Garrasi, Donata; Gomez, Maximiliano; …	Meteorological conditions, climate change, new emerging factors, and asthma and related allergic disorders. A statement of the World Allergy Organization	2	P		WORLD ALLERGY ORGANIZATION JOURNAL	The prevalence of allergic airway diseases such as asthma and rhinitis has increased dramatically to epidemic proportions worldwide. Besides air pollution from industry derived emissions and motor vehicles, the rising trend can only be explained by gross changes in the environments where we live. The world economy has been transformed over the last 25 years with developing countries being at the …	JUL 14	2015	8	*wildfire impacts*
Philipsborn, RP; Sheffield, P; White, A; Osta, A; Anderson, MS; Bernstein, A	Philipsborn, Rebecca Pass; Sheffield, Perry; White, Andrew; Osta, Amanda; Anderson, Marsha S.; Bernstein, Aaron	Climate Change and the Practice of Medicine: Essentials for Resident Education	2	P		ACADEMIC MEDICINE	Despite calls for including content on climate change and its effect on health in curricula across the spectrum of medical education, no widely used resource exists to guide residency training programs in this effort. This lack of resources poses challenges for training program leaders seeking to incorporate evidence-based climate and health content into their curricula. Climate change increases …	MAR	2021	96	*wildfire impacts*
Le Maitre, DC; Kotzee, IM; O'Farrell, PJ	Le Maitre, David C.; Kotzee, Ilse M.; O'Farrell, Patrick J.	Impacts of land-cover change on the water flow regulation ecosystem service: Invasive alien plants, fire and their policy implications	1	E		LAND USE POLICY	Land and water resource issues typically fall under separate governance systems. For example, agricultural policy regulates land-cover change while water departments regulate water quality. However, land-use changes can directly affect water resources. Water flow regulation is a key service which is affected by changes in land-cover but its dynamics are poorly understood by most policy makers and…	JAN	2014	36	*wildfire impacts*
Harvey, BJ; Enright, NJ	Harvey, Brian J.; Enright, Neal J.	Climate change and altered fire regimes: impacts on plant populations, species, and ecosystems in both hemispheres	1	E		PLANT ECOLOGY	Extreme fire seasons in both hemispheres in 2019 and 2020 have highlighted the strong link between climate warming and altered fire regimes. While shifts in fire regimes alone can drive profound changes in plant populations, communities, and ecosystems, the direct effects of warming climate conditions can impose added stress on key demographic processes prior to and immediately following fire. Al…	JUL	2022	223	*wildfire impacts*
Phung, VLH; Ueda, K; Sahani, M; Seposo, XT; Mahiyuddin, WRW; Honda, A; Takano, H	Phung, Vera Ling Hui; Ueda, Kayo; Sahani, Mazrura; Seposo, Xerxes Tesoro; Mahiyuddin, Wan Rozita Wan; Honda, Akiko; Takano, Hirohisa	Investigation of association between smoke haze and under-five mortality in Malaysia, accounting for time lag, duration and intensity	1	P		INTERNATIONAL JOURNAL OF EPIDEMIOLOGY	Background Studies on the association between smoke haze (hereafter 'haze') and adverse health effects have increased in recent years due to extreme weather conditions and the increased occurrence of vegetation fires. The possible adverse health effects on under-five children (U5Y) is especially worrying due to their vulnerable condition. Despite continuous repetition of serious haze occurrence i…	FEB 18	2022	51	*wildfire impacts*
Shive, KL; Fule, PZ; Sieg, CH; Strom, BA; Hunter, ME	Shive, K. L.; Fule, P. Z.; Sieg, C. H.; Strom, B. A.; Hunter, M. E.	Managing burned landscapes: evaluating future management strategies for resilient forests under a warming climate	1	E		INTERNATIONAL JOURNAL OF WILDLAND FIRE	Climate change effects on forested ecosystems worldwide include increases in drought-related mortality, changes to disturbance regimes and shifts in species distributions. Such climate-induced changes will alter the outcomes of current management strategies, complicating the selection of appropriate strategies to promote forest resilience. We modelled forest growth in ponderosa pine forests that …		2014	23	*wildfire impacts*
Coppoletta, M; Merriam, KE; Collins, BM	Coppoletta, Michelle; Merriam, Kyle E.; Collins, Brandon M.	Post-fire vegetation and fuel development influences fire severity patterns in reburns	1	E		ECOLOGICAL APPLICATIONS	In areas where fire regimes and forest structure have been dramatically altered, there is increasing concern that contemporary fires have the potential to set forests on a positive feedback trajectory with successive reburns, one in which extensive stand-replacing fire could promote more stand-replacing fire. Our study utilized an extensive set of field plots established following four fires that…	APR	2016	26	*wildfire impacts*
Mazzorana, B; Picco, L; Rainato, R; Iroume, A; Ruiz-Villanueva, V; Rojas, C; Valdebenito, G; Iribarren-Anacona, P; Melnick, D	Mazzorana, B.; Picco, L.; Rainato, R.; Iroume, A.; Ruiz-Villanueva, V.; Rojas, C.; Valdebenito, G.; Iribarren-Anacona, P.; Melnick, D.	Cascading processes in a changing environment: Disturbances on fluvial ecosystems in Chile and implications for hazard and risk management	1	E		SCIENCE OF THE TOTAL ENVIRONMENT	The compound hazard effects of multiple process cascades severely affect Chilean river systems and result in a large variety of disturbances on their ecosystems and alterations of their hydromorphologic regimes leading to extreme impacts on society, environment and infrastructure. The acute, neo-tectonically pre-determined susceptibility to seismic hazards, the widespread volcanic activity, the i…	MAR 10	2019	655	*wildfire impacts*
Dintwe, K; Okin, GS; Xue, YK	Dintwe, Kebonye; Okin, Gregory S.; Xue, Yongkang	Fire-induced albedo change and surface radiative forcing in sub-Saharan Africa savanna ecosystems: Implications for the energy balance	1	E		JOURNAL OF GEOPHYSICAL RESEARCH-ATMOSPHERES	Surface albedo is a critical parameter that controls surface energy balance. In dryland ecosystems, fires play a significant role in decreasing surface albedo, resulting in positive radiative forcing. Here we investigate the long-term effect of fire on surface albedo. We devised a method to calculate short-, medium-, and long-term effect of fire-induced radiative forcing and their relative effect…	JUN 27	2017	122	*wildfire impacts*
Santos, X; Belliure, J; Goncalves, JF; Pausas, JG	Santos, Xavier; Belliure, Josabel; Goncalves, Joao F.; Pausas, Juli G.	Resilience of reptiles to megafires	1	E		ECOLOGICAL APPLICATIONS	Extreme climate events, together with anthropogenic land-use changes, have led to the rise of megafires (i.e., fires at the top of the frequency size distribution) in many world regions. Megafires imply that the center of the burnt area is far from the unburnt; therefore, recolonization may be critical for species with low dispersal abilities such as reptiles. We aimed to evaluate the effect of m…	MAR	2022	32	*wildfire impacts*
Roberts, CP; Donovan, VM; Nodskov, SM; Keele, EB; Allen, CR; Wedin, DA; Twidwell, D	Roberts, Caleb P.; Donovan, Victoria M.; Nodskov, Sarah M.; Keele, Emma B.; Allen, Craig R.; Wedin, David A.; Twidwell, Dirac	Fire legacies, heterogeneity, and the importance of mixed-severity fire in ponderosa pine savannas	1	E		FOREST ECOLOGY AND MANAGEMENT	Globally, savanna ecosystems are shifting outside of safe operating spaces due to removal of their primary self-reinforcing feedback-fire-and subsequent erosion of disturbance legacies. Restoring savannas will require reinstating fire feedbacks. But knowledge gaps in the nature of historic fire regimes and how mechanisms such as time-since-fire and fire severity interact to produce disturbance le…	MAR 1	2020	459	*wildfire impacts*
Ahdoot, S; Pacheco, SE	Ahdoot, Samantha; Pacheco, Susan E.	Global Climate Change and Children's Health	2	P		PEDIATRICS	Rising global temperature is causing major physical, chemical, and ecological changes across the planet. There is wide consensus among scientific organizations and climatologists that these broad effects, known as climate change, are the result of contemporary human activity. Climate change poses threats to human health, safety, and security. Children are uniquely vulnerable to these threats. The…	NOV	2015	136	*wildfire impacts*
Tedim, F; Leone, V; Amraoui, M; Bouillon, C; +A731:I1126Coughlan, MR; Delogu, GM; Fernandes, PM; Ferreira, C; McCaffrey, S; McGee, TK; Parente, J; Paton, D; Pereira, MG; Ribeiro, LM; Viegas, DX; Xanthopoulos, G	Tedim, Fantina; Leone, Vittorio; Amraoui, Malik; Bouillon, Christophe; Coughlan, Michael R.; Delogu, Giuseppe M.; Fernandes, Paulo M.; Ferreira, Carmen; McCaffrey, Sarah; McGee, Tara K.; Parente, Joana; Paton, Douglas; Pereira, Mario G.; Ribeiro, Luis M.; Viegas, Domingos X.; Xanthopoulos, Gavriil	Defining Extreme Wildfire Events: Difficulties, Challenges, and Impacts	1	E		FIRE-SWITZERLAND	Every year worldwide some extraordinary wildfires occur, overwhelming suppression capabilities, causing substantial damages, and often resulting in fatalities. Given their increasing frequency, there is a debate about how to address these wildfires with significant social impacts, but there is no agreement upon terminology to describe them. The concept of extreme wildfire event (EWE) has emerged …	MAR	2018	1	*wildfire effects*
Guo, QF	Guo, Qinfeng	Using management mosaics to mitigate the impacts from extreme wildfires	1	E		ECOLOGICAL PROCESSES	Human activities and global change have resulted in more severe and destructive megafires in forest ecosystems worldwide. Here, I introduce and discuss the concept of management mosaics and how to use it over both space and time to mitigate the growing impacts of extreme wildfires.	JUN 19	2021	10	*wildfire effects*
Rodrigues, M; Camprubi, AC; Balaguer-Romano, R; Megia, CJC; Castanares, F; Ruffault, J; Fernandes, PM; de Dios, VR	Rodrigues, Marcos; Cunill Camprubi, Angel; Balaguer-Romano, Rodrigo; Megia, Celso J. Coco; Castanares, Francisco; Ruffault, Julien; Fernandes, Paulo M.; Resco de Dios, Victor	Drivers and implications of the extreme 2022 wildfire season in Southwest Europe	1	E		SCIENCE OF THE TOTAL ENVIRONMENT	Wildfire is a common phenomenon in Mediterranean countries but the 2022 fire season has been extreme in southwest Europe (Portugal, Spain and France). Here we provide a preliminary but comprehensive analysis of 2022's wildfire sea-son in southwest Europe. Burned area has exceeded the 2001-2021 median by a factor of 52 in some regions and large wildfires (>500 ha) started to occur in June-July, ea…	FEB 10	2023	859	*wildfire effects*
Figueiredo, R; Pauperio, E; Romao, X	Figueiredo, Rui; Pauperio, Esmeralda; Romao, Xavier	Understanding the Impacts of the October 2017 Portugal Wildfires on Cultural Heritage	1	C		HERITAGE	In a changing world where the frequency of natural hazards is increasing, the consequences of disasters on cultural heritage assets are still not well understood. This can be attributed to shortcomings in existing risk management practices and to the fact that disaster consequences in the cultural sector are seldom recorded in a structured manner. On 15 October 2017, an extreme wildfire event too…	DEC	2021	4	*wildfire effects*
Garner, JM; Kovacik, CE	Garner, Jonathan M.; Kovacik, Carly E.	Extreme Wildfire Environments and Their Impacts Occurring with Offshore-Directed Winds across the Pacific Coast States	1	S		WEATHER CLIMATE AND SOCIETY	Wildfires that posed an immediate threat to life and property during the period 1933-2021 were exam-ined across the Pacific Coast states of California, Oregon, and Washington. Such fires were identified in local, state, and federal data archives and other sources that yielded 150 events for analysis. A subset of those fires was sorted into one of two synoptic-scale patterns associated with an aut…	JAN	2023	15	*wildfire effects*
Bowman, DMJS; Williamson, GJ; Abatzoglou, JT; Kolden, CA; Cochrane, MA; Smith, AMS	Bowman, David M. J. S.; Williamson, Grant J.; Abatzoglou, John T.; Kolden, Crystal A.; Cochrane, Mark A.; Smith, Alistair M. S.	Human exposure and sensitivity to globally extreme wildfire events	1	S		NATURE ECOLOGY & EVOLUTION	Extreme wildfires have substantial economic, social and environmental impacts, but there is uncertainty whether such events are inevitable features of the Earth's fire ecology or a legacy of poor management and planning. We identify 478 extreme wildfire events defined as the daily clusters of fire radiative power from MODIS, within a global 10 x 10 km lattice, between 2002 and 2013, which exceede…	MAR	2017	1	*wildfire effects*
Johansson, J; Lidskog, R	Johansson, Johanna; Lidskog, Rolf	Constructing and justifying risk and accountability after extreme events: public administration and stakeholders' responses to a wildfire disaster	1	S		JOURNAL OF ENVIRONMENTAL POLICY & PLANNING	The impacts of extreme weather events, causing severe storms and wildfires, cascade across administrative borders within a country, challenging the steering capacity of governance networks at different political scales. This paper examines how accountability and risk were constructed and negotiated in the aftermath of Sweden's largest wildfire. It draws on results from an interview study with exe…	MAY 3	2020	22	*wildfire effects*
Adelaine, SA; Sato, M; Jin, YF; Godwin, H	Adelaine, Sabrina A.; Sato, Mizuki; Jin, Yufang; Godwin, Hilary	An Assessment of Climate Change Impacts on Los Angeles (California USA) Hospitals, Wildfires Highest Priority	1	P		PREHOSPITAL AND DISASTER MEDICINE	Introduction: Although many studies have delineated the variety and magnitude of impacts that climate change is likely to have on health, very little is known about how well hospitals are poised to respond to these impacts. Hypothesis/Problem: The hypothesis is that most modern hospitals in urban areas in the United States need to augment their current disaster planning to include climate-related…	OCT	2017	32	*wildfire effects*
Moftakhari, H; AghaKouchak, A	Moftakhari, Hamed; AghaKouchak, Amir	Increasing exposure of energy infrastructure to compound hazards: cascading wildfires and extreme rainfall	1	R		ENVIRONMENTAL RESEARCH LETTERS	Floods and debris flows pose a significant threat, especially when extreme rain falls over burned areas. This is an example of a compound event in which two concurrent or consecutive events lead to extreme societal impacts. Compound and cascading hazards are becoming increasingly important and have notable impacts on threatened communities across the world. Wildfire followed by an intense precipi…	OCT	2019	14	*wildfire effects*
Errett, NA; Roop, HA; Pendergrast, C; Kramer, CB; Doubleday, A; Tran, KA; Isaksen, TMB	Errett, Nicole A.; Roop, Heidi A.; Pendergrast, Claire; Kramer, C. Bradley; Doubleday, Annie; Kim Anh Tran; Isaksen, Tania M. Busch	Building a Practice-Based Research Agenda for Wildfire Smoke and Health: A Report of the 2018 Washington Wildfire Smoke Risk Communication Stakeholder Synthesis Symposium	1	P		INTERNATIONAL JOURNAL OF ENVIRONMENTAL RESEARCH AND PUBLIC HEALTH	Background: As climate change is expected to result in more frequent, larger fires and associated smoke impacts, creating and sustaining wildfire smoke-resilient communities is an urgent public health priority. Following two summers of persistent and extreme wildfire smoke events in Washington state, the need for additional research on wildfire smoke health impacts, risk communication, and risk r…	JUL 1	2019	16	*wildfire effects*
Xie, YY; Lin, MY; Horowitz, LW	Xie, Yuanyu; Lin, Meiyun; Horowitz, Larry W.	Summer PM(2.5)Pollution Extremes Caused by Wildfires Over the Western United States During 2017-2018	1	P		GEOPHYSICAL RESEARCH LETTERS	Using observations and model simulations (ESM4.1) during 1988-2018, we show large year-to-year variability in western U.S. PM(2.5)pollution caused by regional and distant fires. Widespread wildfires, combined with stagnation, caused summer PM(2.5)pollution in 2017 and 2018 to exceed 2 standard deviations over long-term averages. ESM4.1 with a fire emission inventory constrained by satellite-deriv…	AUG 28	2020	47	*wildfire effects*
Bowman, DMJS; Moreira-Munoz, A; Kolden, CA; Chavez, RO; Munoz, AA; Salinas, F; Gonzalez-Reyes, A; Rocco, R; de la Barrera, F; Williamson, GJ; Borchers, N; Cifuentes, LA; Abatzoglou, JT; Johnston, FH	Bowman, David M. J. S.; Moreira-Munoz, Andres; Kolden, Crystal A.; Chavez, Roberto O.; Munoz, Ariel A.; Salinas, Fernanda; Gonzalez-Reyes, Alvaro; Rocco, Ronald; de la Barrera, Francisco; Williamson, Grant J.; Borchers, Nicolas; Cifuentes, Luis A.; Abatzoglou, John T.; Johnston, Fay H.	Human-environmental drivers and impacts of the globally extreme 2017 Chilean fires	1	P		AMBIO	In January 2017, hundreds of fires in Mediterranean Chile burnt more than 5000km(2), an area nearly 14 times the 40-year mean. We contextualize these fires in terms of estimates of global fire intensity using MODIS satellite record, and provide an overview of the climatic factors and recent changes in land use that led to the active fire season and estimate the impact of fire emissions to human h…	APR	2019	48	*wildfire effects*
Ponomarev, E; Yakimov, N; Ponomareva, T; Yakubailik, O; Conard, SG	Ponomarev, Evgenii; Yakimov, Nikita; Ponomareva, Tatiana; Yakubailik, Oleg; Conard, Susan G.	Current Trend of Carbon Emissions from Wildfires in Siberia	1	E		ATMOSPHERE	Smoke from wildfires in Siberia often affects air quality over vast territories of the Northern hemisphere during the summer. Increasing fire emissions also affect regional and global carbon balance. To estimate annual carbon emissions from wildfires in Siberia from 2002-2020, we categorized levels of fire intensity for individual active fire pixels based on fire radiative power data from the sta…	MAY	2021	12	*wildfire effects*
He, JY; Chen, D; Jenkins, L; Loboda, TV	He, Jiaying; Chen, Dong; Jenkins, Liza; Loboda, Tatiana, V	Impacts of wildfire and landscape factors on organic soil properties in Arctic tussock tundra	1	E		ENVIRONMENTAL RESEARCH LETTERS	Tundra ecosystems contain some of the largest stores of soil organic carbon among all biomes worldwide. Wildfire, the primary disturbance agent in Arctic tundra, is likely to impact soil properties in ways that enable carbon release and modify ecosystem functioning more broadly through impacts on organic soils, based on evidence from a recent extreme Anaktuvuk River Fire (ARF). However, comparati…	AUG	2021	16	*wildfire effects*
Chas-Amil, ML; Garcia-Martinez, E; Touza, J	Chas-Amil, Maria-Luisa; Garcia-Martinez, Eduardo; Touza, Julia	Iberian Peninsula October 2017 wildfires: Burned area and population exposure in Galicia (NW of Spain)	1	S		INTERNATIONAL JOURNAL OF DISASTER RISK REDUCTION	In October 2017, an extreme wildfire outbreak in the NW of the Iberian Peninsula burned thousands of hectares, resulting in human deaths and important economic damage. This paper provides a first comprehensive assess-ment of the exposure of the local communities in the Spanish region of Galicia, where forestlands routinely experience fire outbreaks, as the one that occurred in 14th, 15th and 16th…	SEP	2020	48	*wildfire effects*
Fernandes, AP; Lopes, D; Sorte, S; Monteiro, A; Gama, C; Reis, J; Menezes, I; Osswald, T; Borrego, C; Almeida, M; Ribeiro, LM; Viegas, DX; Miranda, AI	Fernandes, A. P.; Lopes, D.; Sorte, S.; Monteiro, A.; Gama, C.; Reis, J.; Menezes, I; Osswald, T.; Borrego, C.; Almeida, M.; Ribeiro, L. M.; Viegas, D. X.; Miranda, A., I	Smoke emissions from the extreme wildfire events in central Portugal in October 2017	1	E		INTERNATIONAL JOURNAL OF WILDLAND FIRE	In the last decades, numerous large forest fires have been recorded in Portugal. On 15 and 16 October 2017, seven extreme wildfires events (EWEs) took place in the central region of Portugal. Aiming to contribute to the assessment of the smoke impact of these EWEs, this study estimates their atmospheric emissions using a bottom-up approach with high spatial and temporal resolution. To this end, f…		2022	31	*wildfire effects*
Stocker, M; Ladstadter, F; Steiner, AK	Stocker, Matthias; Ladstaedter, Florian; Steiner, Andrea K.	Observing the climate impact of large wildfires on stratospheric temperature	1	E		SCIENTIFIC REPORTS	Wildfires are expected to become more frequent and intense in the future. They not only pose a serious threat to humans and ecosystems, but also affect Earth's atmosphere. Wildfire plumes can reach into the stratosphere, but little is known about their climate impact. Here, we reveal observational evidence that major wildfires can have a severe impact on the atmospheric temperature structure and …	NOV 26	2021	11	*wildfire effects*
Maina, FZ; Siirila-Woodburn, ER	Maina, Fadji Zaouna; Siirila-Woodburn, Erica R.	Watersheds dynamics following wildfires: Nonlinear feedbacks and implications on hydrologic responses	1	E		HYDROLOGICAL PROCESSES	In recent years, wildfires in the western United States have occurred with increasing frequency and scale. Climate change scenarios in California predict prolonged periods of droughts with even greater potential for conditions amenable to wildfires. The Sierra Nevada Mountains provide 70% of water resources in California, yet how wildfires will impact watershed-scale hydrology is highly uncertain…	JAN 1	2020	34	*wildfire effects*
Touma, D; Stevenson, S; Swain, DL; Singh, D; Kalashnikov, DA; Huang, XY	Touma, Danielle; Stevenson, Samantha; Swain, Daniel L.; Singh, Deepti; Kalashnikov, Dmitri A.; Huang, Xingying	Climate change increases risk of extreme rainfall following wildfire in the western United States	1	E		SCIENCE ADVANCES	Post-wildfire extreme rainfall events can have destructive impacts in the western United States. Using two climate model large ensembles, we assess the future risk of extreme fire weather events being followed by extreme rainfall in this region. By mid-21st century, in a high warming scenario (RCP8.5), we report large increases in the number of extreme fire weather events followed within 1 year b…	APR	2022	8	*wildfire effects*
McGuire, LA; Youberg, AM; Rengers, FK; Abramson, NS; Ganesh, I; Gorr, AN; Hoch, O; Johnson, JC; Lamom, P; Prescott, AB; Zanetell, J; Fenerty, B	McGuire, Luke A.; Youberg, Ann M.; Rengers, Francis K.; Abramson, Nathan S.; Ganesh, Indujaa; Gorr, Alexander N.; Hoch, Olivia; Johnson, Justin C.; Lamom, Patt; Prescott, Alexander B.; Zanetell, Jessica; Fenerty, Brendan	Extreme Precipitation Across Adjacent Burned and Unburned Watersheds Reveals Impacts of Low Severity Wildfire on Debris-Flow Processes	1	E		JOURNAL OF GEOPHYSICAL RESEARCH-EARTH SURFACE	In steep landscapes, wildfire-induced changes to soil and vegetation can lead to extreme and hazardous geomorphic responses, including debris flows. The wildfire-induced mechanisms that lead to heightened geomorphic responses, however, depend on many site-specific factors including regional climate, vegetation, soil texture, and soil burn severity. As climate and land use change drive changes in …	APR	2021	126	*wildfire effects*
Barros, AMG; Ager, AA; Day, MA; Krawchuk, MA; Spies, TA	Barros, Ana M. G.; Ager, Alan A.; Day, Michelle A.; Krawchuk, Meg A.; Spies, Thomas A.	Wildfires managed for restoration enhance ecological resilience	1	E		ECOSPHERE	Expanding the footprint of natural fire has been proposed as one potential solution to increase the pace of forest restoration programs in fire-adapted landscapes of the western USA. However, studies that examine the long-term socio-ecological trade-offs of expanding natural fire to reduce wildfire risk and create fire resilient landscapes are lacking. We used the model Envision to examine the ou…	MAR	2018	9	*wildfire effects*
Zanocco, C; Stelmach, G; Giordono, L; Flora, J; Boudet, H	Zanocco, Chad; Stelmach, Greg; Giordono, Leanne; Flora, June; Boudet, Hilary	Poor Air Quality during Wildfires Related to Support for Public Safety Power Shutoffs	1	P		SOCIETY & NATURAL RESOURCES	Millions of Americans experienced impacts from the 2020 wildfire season, including unhealthy air quality from smoke. We examine how exposure to poor air quality during wildfires relates to public opinion toward Public Safety Power Shutoffs (PSPSs). PSPSs have been increasingly deployed in the Western U.S. during extreme wildfire conditions to reduce ignition risk from power equipment by de-energi…	2022 FEB 17	2022		*wildfire effects*
Millar, JE; Boon, H; King, D	Millar, Joanne Elaine; Boon, Helen; King, David	Do wildfire experiences influence views on climate change?	1	M		INTERNATIONAL JOURNAL OF CLIMATE CHANGE STRATEGIES AND MANAGEMENT	Purpose - This paper aims to explore the influence of wildfire events on community perceptions of climate change and the risk of future wildfire disasters in southern Australia. Design/methodology/approach - The study was located around Beechworth in northeast Victoria, where wildfires occurred in 2003 and 2009. Semi-structured qualitative interviews and focus group interviews were conducted in 2…		2015	7	*wildfire effects*
Navarro, K	Navarro, Kathleen	Working in Smoke: Wildfire Impacts on the Health of Firefighters and Outdoor Workers and Mitigation Strategies	1	P		CLINICS IN CHEST MEDICINE	Wildland firefighters work on wildfire incidents all over the United States and perform arduous work under extreme work conditions, including exposure to smoke. Wildland fire smoke is a mixture of hazardous air pollutants. For assessing wildland firefighter exposure to smoke, most studies measured carbon monoixde (CO) and particulate matter and reported changes in lung health by measured lung fun…	DEC	2020	41	*wildfire effects*
Garcia, LC; Szabo, JK; Roque, FD; Pereira, ADM; da Cunha, CN; Damasceno, GA; Morato, RG; Tomas, WM; Libonati, R; Ribeiro, DB	Garcia, Leticia Couto; Szabo, Judit K.; Roque, Fabio de Oliveira; Pereira, Alexandre de Matos Martins; da Cunha, Catia Nunes; Damasceno-Junior, Geraldo Alves; Morato, Ronaldo Gonsalves; Tomas, Walfrido Moraes; Libonati, Renata; Ribeiro, Danilo Bandini	Record-breaking wildfires in the world's largest continuous tropical wetland: Integrative fire management is urgently needed for both biodiversity and humans	1	E		JOURNAL OF ENVIRONMENTAL MANAGEMENT	In the Brazilian Pantanal, wildfire occurrence has increased, reaching record highs of over 40,000 km2 in 2020. Smoke from wildfires worsened the situation of isolated, as well as urban communities, already under an increasing toll of COVID-19. Here we review the impacts and the possible causes of the 2020 mega-fires and recommend improvements for public policies and fire management in this wetla…	SEP 1	2021	293	*wildfire effects*
Tarin-Carrasco, P; Augusto, S; Palacios-Pena, L; Ratola, N; Jimenez-Guerrero, P	Tarin-Carrasco, Patricia; Augusto, Sofia; Palacios-Pena, Laura; Ratola, Nuno; Jimenez-Guerrero, Pedro	Impact of large wildfires on PM10 levels and human mortality in Portugal	1	P		NATURAL HAZARDS AND EARTH SYSTEM SCIENCES	Uncontrolled wildfires have a substantial impact on the environment, the economy and local populations. According to the European Forest Fire Information System (EFFIS), between 2000 and 2013 wildfires burned up to 740 000 ha of land annually in the south of Europe, Portugal being the country with the highest percentage of burned area per square kilometre. However, there is still a lack of knowle…	SEP 22	2021	21	*wildfire effects*
Childs, ML; Li, JSC; Wen, JF; Heft-Neal, S; Driscoll, A; Wang, SR; Gould, CF; Qiu, MH; Burney, J; Burke, M	Childs, Marissa L.; Li, Jessica; Wen, Jeffrey; Heft-Neal, Sam; Driscoll, Anne; Wang, Sherrie; Gould, Carlos F.; Qiu, Minghao; Burney, Jennifer; Burke, Marshall	Daily Local-Level Estimates of Ambient Wildfire Smoke PM2.5 for the Contiguous US	1	P		ENVIRONMENTAL SCIENCE & TECHNOLOGY	Smoke from wildfires is a growing health risk across the US. Understanding the spatial and temporal patterns of such exposure and its population health impacts requires separating smoke-driven pollutants from non-smoke pollutants and a long time series to quantify patterns and measure health impacts. We develop a parsimonious and accurate machine learning model of daily wildfire-driven PM(2.5 )co…	2022 SEP 22	2022		*wildfire effects*
Baker, G; Webb, A; Whiting, P	Baker, G.; Webb, A.; Whiting, P.	Regulatory Controls for Buildings in Wildfire-Prone Areas of Australia	1	S		FIRE TECHNOLOGY	Australia has the most significant wildfire problem in Oceania, with in excess of 50,000 wildfires per annum on average, and an average of 500,000 km(2)of land burnt by wildfires annually across the nation. Each year a number of these wildfires also affect the built environment at the wildland-urban interface (WUI). Each year in Australia, 84 dwellings are destroyed by wildfires on average, albei…	SEP	2020	56	*wildfire effects*
Sharafi, D; Dowdy, A; Landsberg, J; Bryant, P; Ward, D; Eggleston, J; Liu, GC	Sharafi, Dean; Dowdy, Andrew; Landsberg, Judith; Bryant, Phillip; Ward, Dene; Eggleston, Julian; Liu, Guanchi	Wildfires Down Under: Impacts and Mitigation Strategies for Australian Electricity Grids	1	R		IEEE POWER & ENERGY MAGAZINE	Australia, The Land of Plenty, is known for its resources and particularly energy resources, with vast potential to power its energy system from sun and wind. Unfortunately, the plenty of Australia also includes significant extreme weather events. Among others, wildfires (known as bushfires in Australia) are an important hazard type that impacts the environment and human society, including engine…	JAN	2022	20	*wildfire effects*
Isaza, DFG; Cramp, RL; Franklin, CE	Isaza, Daniel F. Gomez; Cramp, Rebecca L.; Franklin, Craig E.	Fire and rain: A systematic review of the impacts of wildfire and associated runoff on aquatic fauna	1	E		GLOBAL CHANGE BIOLOGY	Climate and land-use changes are expected to increase the future occurrence of wildfires, with potentially devastating consequences for freshwater species and ecosystems. Wildfires that burn in close proximity to freshwater systems can significantly alter the physicochemical properties of water. Following wildfires and heavy rain, freshwater species must contend with complex combinations of wildf…	APR	2022	28	*wildfire effects*
Zanocco, C; Boudet, H; Nilson, R; Flora, J	Zanocco, Chad; Boudet, Hilary; Nilson, Roberta; Flora, June	Personal harm and support for climate change mitigation policies: Evidence from 10 US communities impacted by extreme weather	2	S		GLOBAL ENVIRONMENTAL CHANGE-HUMAN AND POLICY DIMENSIONS	A growing body of research examines the role of extreme weather experience-as one of the most personal, visceral (and increasingly frequent and severe) impacts of climate change-in shaping views on climate change. A remaining question is whether the experience of an extreme weather event increases climate change concern via experiential learning or reinforces existing views via motivated reasonin…	NOV	2019	59	*wildfire effects*
Popovicheva, O; Kistler, M; Kireeva, E; Persiantseva, N; Timofeev, M; Kopeikin, V; Kasper-Giebl, A	Popovicheva, O.; Kistler, M.; Kireeva, E.; Persiantseva, N.; Timofeev, M.; Kopeikin, V.; Kasper-Giebl, A.	Physicochemical characterization of smoke aerosol during large-scale wildfires: Extreme event of August 2010 in Moscow	1	P		ATMOSPHERIC ENVIRONMENT	Enhancement of biomass burning-related research is essential for the assessment of large-scale wildfires impact on pollution at regional and global scale. Starting since 6 August 2010 Moscow was covered with thick smoke of unusually high PM10 and BC concentrations, considerably affected by huge forest and peat fires around megacity. This work presents the first comprehensive physico-chemical char…	OCT	2014	96	*wildfire effects*
Lucas, TA; Dona, RA; Jiang, WC; Johns, GC; Mann, DJ; Seubert, CN; Webster, NBC; Willens, CH; Davis, SD	Lucas, Timothy A.; Dona, Reanna A.; Jiang, Wancen; Johns, Garrett C.; Mann, Dayna J.; Seubert, Cassandra N.; Webster, Noah B. C.; Willens, Charlotte H.; Davis, Stephen D.	An individual-based model of chaparral vegetation response to frequent wildfires	1	E		THEORETICAL ECOLOGY	The Santa Monica Mountains are home to many species of chaparral shrubs that provide vegetative cover and whose deep roots contribute to the stability of the steep slopes. Recently, native chaparral have been threatened by an unprecedented drought and frequent wildfires in Southern California. Besides the damage from the wildfires themselves, there is the potential for subsequent structural losse…	JUN	2017	10	*wildfire effects*
Hantson, S; Andela, N; Goulden, ML; Randerson, JT	Hantson, Stijn; Andela, Niels; Goulden, Michael L.; Randerson, James T.	Human-ignited fires result in more extreme fire behavior and ecosystem impacts	1	E		NATURE COMMUNICATIONS	California has experienced a rapid increase in burned area over the past several decades. Although fire behavior is known to be closely tied to ecosystem impacts, most analysis of changing fire regimes has focused solely on area burned. Here we present a standardized database of wildfire behavior, including daily fire rate-of-spread and fire radiative power for large, multiday wildfires in Califo…	MAY 17	2022	13	*wildfire effects*
Humphreys, A; Walker, EG; Bratman, GN; Errett, NA	Humphreys, Anna; Walker, Elizabeth G.; Bratman, Gregory N.; Errett, Nicole A.	What can we do when the smoke rolls in? An exploratory qualitative analysis of the impacts of rural wildfire smoke on mental health and wellbeing, and opportunities for adaptation	1	M		BMC PUBLIC HEALTH	Background Extreme, prolonged wildfire smoke (WFS) events are becoming increasingly frequent phenomena across the Western United States. Rural communities, dependent on contributions of nature to people's quality of life, are particularly hard hit. While prior research has explored the physical health impacts of WFS exposure, little work has been done to assess WFS impacts on mental health and we…	JAN 6	2022	22	*wildfire effects*
Rhodes, N; Ntaimo, L; Roald, L	Rhodes, Noah; Ntaimo, Lewis; Roald, Line	Balancing Wildfire Risk and Power Outages Through Optimized Power Shut-Offs	1	R		IEEE TRANSACTIONS ON POWER SYSTEMS	Electric grid faults can ignite catastrophic wildfires, particularly in regions with high winds and low humidity. In real-time operations, electric utilities have few options for wildfire risk mitigation, leading to use of disruptive measures such as proactive de-energization of equipment, frequently referred to as public safety power shut-offs. Such power shut-offs have significant impacts on cu…	JUL	2021	36	*wildfire effects*
Marlier, ME; Brenner, KI; Liu, JC; Mickley, LJ; Raby, S; James, E; Ahmadov, R; Riden, H	Marlier, Miriam E.; Brenner, Katherine, I; Liu, Jia Coco; Mickley, Loretta J.; Raby, Sierra; James, Eric; Ahmadov, Ravan; Riden, Heather	Exposure of agricultural workers in California to wildfire smoke under past and future climate conditions	1	P		ENVIRONMENTAL RESEARCH LETTERS	Wildfire activity in the western U.S. has increased in frequency and severity in recent decades. Wildfire smoke emissions contribute to elevated fine particulate matter (PM2.5) concentrations that are dangerous to public health. Due to the outdoor and physically demanding nature of their work, agricultural workers are particularly vulnerable to wildfire smoke pollution. In this study, we quantify…	SEP 1	2022	17	*wildfire effects*
Santana, FN; Gonzalez, DJX; Wong-Parodi, G	Santana, Francisca N.; Gonzalez, David J. X.; Wong-Parodi, Gabrielle	Psychological factors and social processes influencing wildfire smoke protective behavior: Insights from a case study in Northern California	1	P		CLIMATE RISK MANAGEMENT	The health impacts of wildfire smoke are an important and growing global issue, as extreme wildfire events are expected to increase in frequency and intensity throughout this century due to climate change. Research into individual protective health decision-making can elucidate how wildfire smoke exposure contributes to adverse health outcomes and aid in public health interventions to mitigate ri…		2021	34	*wildfire effects*
Khan, SJ; Deere, D; Leusch, FDL; Humpage, A; Jenkins, M; Cunliffe, D	Khan, Stuart J.; Deere, Daniel; Leusch, Frederic D. L.; Humpage, Andrew; Jenkins, Madeleine; Cunliffe, David	Extreme weather events: Should drinking water quality management systems adapt to changing risk profiles?	1	R		WATER RESEARCH	Among the most widely predicted and accepted consequences of global climate change are increases in both the frequency and severity of a variety of extreme weather events. Such weather events include heavy rainfall and floods, cyclones, droughts, heatwaves, extreme cold, and wildfires, each of which can potentially impact drinking water quality by affecting water catchments, storage reservoirs, t…	NOV 15	2015	85	*wildfire effects*
Bell, JE; Brown, CL; Conlon, K; Herring, S; Kunkel, KE; Lawrimore, J; Luber, G; Schreck, C; Smith, A; Uejio, C	Bell, Jesse E.; Brown, Claudia Langford; Conlon, Kathryn; Herring, Stephanie; Kunkel, Kenneth E.; Lawrimore, Jay; Luber, George; Schreck, Carl; Smith, Adam; Uejio, Christopher	Changes in extreme events and the potential impacts on human health	1	P		JOURNAL OF THE AIR & WASTE MANAGEMENT ASSOCIATION	Extreme weather and climate-related events affect human health by causing death, injury, and illness, as well as having large socioeconomic impacts. Climate change has caused changes in extreme event frequency, intensity, and geographic distribution, and will continue to be a driver for change in the future. Some of these events include heat waves, droughts, wildfires, dust storms, flooding rains…		2018	68	*wildfire effects*
Walker, RB; Coop, JD; Parks, SA; Trader, L	Walker, Ryan B.; Coop, Jonathan D.; Parks, Sean A.; Trader, Laura	Fire regimes approaching historic norms reduce wildfire-facilitated conversion from forest to non-forest	1	E		ECOSPHERE	Extensive high-severity wildfires have driven major losses of ponderosa pine and mixed-conifer forests in the southwestern United States, in some settings catalyzing enduring conversions to non-forested vegetation types. Management interventions to reduce the probability of stand-replacing wildfire have included mechanical fuel treatments, prescribed fire, and wildfire managed for resource benefi…	APR	2018	9	*wildfire effects*
Moran-Ordonez, A; Duane, A; Gil-Tena, A; De Caceres, M; Aquilue, N; Guerra, CA; Geijzendorffer, IR; Fortin, MJ; Brotons, L	Moran-Ordonez, Alejandra; Duane, Andrea; Gil-Tena, Assu; De Caceres, Miquel; Aquilue, Nuria; Guerra, Carlos A.; Geijzendorffer, Ilse R.; Fortin, Marie-Josee; Brotons, Lluis	Future impact of climate extremes in the Mediterranean: Soil erosion projections when fire and extreme rainfall meet	1	E		LAND DEGRADATION & DEVELOPMENT	Climate change projections over the Mediterranean basin point toward an increase in frequency and intensity of extreme events that will directly impact ecosystems resilience. In this study, we evaluated future trends of soil loss in forestland in Catalonia (NE Spain) due to fires and vegetation dynamics, considering the potential future impacts of co-occurring extreme fire and rainfall events, an…	DEC	2020	31	*wildfire effects*
Yu, Y; Ginoux, P	Yu, Yan; Ginoux, Paul	Dust emission increases following large wildfires	1	E		NATURE GEOSCIENCE	Satellite measurements show that dust emission is enhanced following large wildfires, producing considerable dust loadings for days to weeks over normally dust-free regions. These sequential fire and dust extremes will likely become more frequent and severe under global warming, having increased societal and ecological impacts.	NOV	2022	15	*wildfire effects*
Jones, KW; Cannon, JB; Saavedra, FA; Kampf, SK; Addington, RN; Cheng, AS; MacDonald, LH; Wilson, C; Wolk, B	Jones, Kelly W.; Cannon, Jeffery B.; Saavedra, Freddy A.; Kampf, Stephanie K.; Addington, Robert N.; Cheng, Antony S.; MacDonald, Lee H.; Wilson, Codie; Wolk, Brett	Return on investment from fuel treatments to reduce severe wildfire and erosion in a watershed investment program in Colorado	1	E		JOURNAL OF ENVIRONMENTAL MANAGEMENT	A small but growing number of watershed investment programs in the western United States focus on wildfire risk reduction to municipal water supplies. This paper used return on investment (ROI) analysis to quantify how the amounts and placement of fuel treatment interventions would reduce sediment loading to the Strontia Springs Reservoir in the Upper South Platte River watershed southwest of Den…	AUG 1	2017	198	*wildfire effects*
McGee, TK; Healey, D	McGee, Tara K.; Healey, Devon	Interpreting and responding to wildfire smoke in western Canada	1	P		ENVIRONMENTAL HAZARDS-HUMAN AND POLICY DIMENSIONS	This paper presents findings from an online survey that explored public experiences of wildfire smoke, public health advisory information, risk perceptions, and protective actions in response to wildfire smoke in western Canada. Most respondents had wildfire smoke experiences lasting several days with decreased visibility, and many had difficulty breathing and changes to their health. While a maj…	AUG 8	2022	21	*wildfire effects*
Hope, ES; McKenney, DW; Pedlar, JH; Stocks, BJ; Gauthier, S	Hope, Emily S.; McKenney, Daniel W.; Pedlar, John H.; Stocks, Brian J.; Gauthier, Sylvie	Wildfire Suppression Costs for Canada under a Changing Climate	1	R		PLOS ONE	Climate-influenced changes in fire regimes in northern temperate and boreal regions will have both ecological and economic ramifications. We examine possible future wildfire area burned and suppression costs using a recently compiled historical (i.e.,1980-2009) fire management cost database for Canada and several Intergovernmental Panel on Climate Change (IPCC) climate projections. Area burned wa…	AUG 11	2016	11	*wildfire effects*
Melzner, S; Shtober-Zisu, N; Katz, O; Wittenberg, L	Melzner, Sandra; Shtober-Zisu, Nurit; Katz, Oded; Wittenberg, Lea	Brief communication: Post-wildfire rockfall risk in the eastern Alps	1	E		NATURAL HAZARDS AND EARTH SYSTEM SCIENCES	In the eastern Alps, no previous research focused on the impact of wildfires on the occurrence of rockfalls. The investigation of wildfires and post-wildfire rockfalls gains new importance with respect to changes in weather extremes and rapid social developments such as population growth and tourism. The present work describes a wildfire that occurred in August 2018 in a famous world heritage sit…	DEC 19	2019	19	*wildfire effects*
Davies, IP; Haugo, RD; Robertson, JC; Levin, PS	Davies, Ian P.; Haugo, Ryan D.; Robertson, James C.; Levin, Phillip S.	The unequal vulnerability of communities of color to wildfire	1	S		PLOS ONE	Globally, environmental disasters impact billions of people and cost trillions of dollars in damage, and their impacts are often felt most acutely by minority and poor communities. Wildfires in the U.S. have similarly outsized impacts on vulnerable communities, though the ethnic and geographic distribution of those communities may be different than for other hazards. Here, we develop a social-eco…	NOV 2	2018	13	*wildfire effects*
Henderson, SB; Morrison, KT; McLean, KE; Ding, Y; Yao, JY; Shaddick, G; Buckeridge, DL	Henderson, Sarah B.; Morrison, Kathryn T.; McLean, Kathleen E.; Ding, Yue; Yao, Jiayun; Shaddick, Gavin; Buckeridge, David L.	Staying Ahead of the Epidemiologic Curve: Evaluation of the British Columbia Asthma Prediction System (BCAPS) During the Unprecedented 2018 Wildfire Season	1	P		FRONTIERS IN PUBLIC HEALTH	Background: The modular British Columbia Asthma Prediction System (BCAPS) is designed to reduce information burden during wildfire smoke events by automatically gathering, integrating, generating, and visualizing data for public health users. The BCAPS framework comprises five flexible and geographically scalable modules: (1) historic data on fine particulate matter (PM2.5) concentrations; (2) hi…	MAR 12	2021	9	*wildfire effects*
Gorshkov, AG; Izosimova, ON; Kustova, OV; Marinaite, II; Galachyants, YP; Sinyukovich, VN; Khodzher, TV	Gorshkov, Alexander G.; Izosimova, Oksana N.; Kustova, Olga, V; Marinaite, Irina I.; Galachyants, Yuri P.; Sinyukovich, Valery N.; Khodzher, Tamara, V	Wildfires as a Source of PAHs in Surface Waters of Background Areas (Lake Baikal, Russia)	1	E		WATER	Polycyclic aromatic hydrocarbons (PAHs) were detected in different types of PAH-containing samples collected in Lake Baikal during wildfires in the adjacent areas. The set of studied samples included the following: (i) water from the upper layer (5 m); (ii) water from the surface microlayer; (iii) water from the lake tributaries; (iv) water from deep layers (400 m); and (v) aerosol from the near-…	OCT	2021	13	*wildfire effects*
Martins, MAS; Verheijen, FGA; Malvar, MC; Serpa, D; Gonzalez-Pelayo, O; Keizer, JJ	Martins, Martinho A. S.; Verheijen, Frank G. A.; Malvar, Maruxa C.; Serpa, Dalila; Gonzalez-Pelayo, Oscar; Keizer, Jan J.	Do wildfire and slope aspect affect soil water repellency in eucalypt plantations? - A two-year high resolution temporal dataset	1	E		CATENA	Wildfire can induce, enhance, or destroy natural soil water repellency (SWR) depending mostly on soil burnt severity, soil and vegetation types, soil organic matter (SOM) content and type, soil texture, peak soil temperature and remaining time and, antecedent soil moisture content (SMC). In Portugal, SWR in eucalypt stands has been shown to increase surface runoff under dry antecedent SMCs in bot…	JUN	2020	189	*wildfire effects*
AghaKouchak, A; Chiang, F; Huning, LS; Love, CA; Mallakpour, I; Mazdiyasni, O; Moftakhari, H; Papalexiou, SM; Ragno, E; Sadegh, M	AghaKouchak, Amir; Chiang, Felicia; Huning, Laurie S.; Love, Charlotte A.; Mallakpour, Iman; Mazdiyasni, Omid; Moftakhari, Hamed; Papalexiou, Simon Michael; Ragno, Elisa; Sadegh, Mojtaba	Climate Extremes and Compound Hazards in a Warming World	2	E		ANNUAL REVIEW OF EARTH AND PLANETARY SCIENCES, VOL 48, 2020	Climate extremes threaten human health, economic stability, and the wellbeing of natural and built environments (e.g., 2003 European heat wave). As the world continues to warm, climate hazards are expected to increase in frequency and intensity. The impacts of extreme events will also be more severe due to the increased exposure (growing population and development) and vulnerability (aging infras…		2020	48	*wildfire effects*
Sheehan, MC	Sheehan, Mary C.	2021 Climate and Health Review - Uncharted Territory: Extreme Weather Events and Morbidity	2	P		INTERNATIONAL JOURNAL OF HEALTH SERVICES	Extreme weather events (EWEs) affected health in every world region during 2021, placing the planet in uncharted territory. Portraying the human impacts of EWEs is part of a health frame that suggests public knowledge of these risks will spur support for needed policy change. The health frame has gained traction since the Paris COP21 (United Nations Climate Change Conference) and arguably helped …	APR	2022	52	*wildfire effects*
Ebel, BA	Ebel, Brian A.	Temporal evolution of measured and simulated infiltration following wildfire in the Colorado Front Range, USA: Shifting thresholds of runoff generation and hydrologic hazards	1	E		JOURNAL OF HYDROLOGY	Destructive flash floods and debris flows are a common menace following wildfire. The restoration of protection provided by forests from post-fire floods and debris flows depends on the recovery of infiltration and attendant reduction of infiltration-excess surface runoff generation. This work examines seven years of post-fire infiltration measurements and temporal relations fit to soil-hydraulic…	JUN	2020	585	*wildfire effects*
McCoy, AL; Jacobs, KL; Vano, JA; Wilson, JK; Martin, S; Pendergrass, AG; Cifelli, R	McCoy, Amy L.; Jacobs, Katharine L.; Vano, Julie A.; Wilson, J. Keaton; Martin, Season; Pendergrass, Angeline G.; Cifelli, Rob	The Press and Pulse of Climate Change: Extreme Events in the Colorado River Basin	2	R		JOURNAL OF THE AMERICAN WATER RESOURCES ASSOCIATION	Extremes in temperature and precipitation are associated with damaging floods, prolonged drought, destructive wildfires, agricultural challenges, compromised human health, vulnerable infrastructure, and threatened ecosystems and species. Often, the steady and progressive trends (or presses) of rising global temperature are the central focus in how climate impacts are described. However, observati…	DEC	2022	58	*wildfire effects*
Neris, J; Santin, C; Lew, R; Robichaud, PR; Elliot, WJ; Lewis, SA; Sheridan, G; Rohlfs, AM; Ollivier, Q; Oliveira, L; Doerr, SH	Neris, Jonay; Santin, Cristina; Lew, Roger; Robichaud, Peter R.; Elliot, William J.; Lewis, Sarah A.; Sheridan, Gary; Rohlfs, Ann-Marie; Ollivier, Quinn; Oliveira, Lorena; Doerr, Stefan H.	Designing tools to predict and mitigate impacts on water quality following the Australian 2019/2020 wildfires: Insights from Sydney's largest water supply catchment	1	R		INTEGRATED ENVIRONMENTAL ASSESSMENT AND MANAGEMENT	The 2019/2020 Australian bushfires (or wildfires) burned the largest forested area in Australia's recorded history, with major socio-economic and environmental consequences. Among the largest fires was the 280 000 ha Green Wattle Creek Fire, which burned large forested areas of the Warragamba catchment. This protected catchment provides critical ecosystem services for Lake Burragorang, one of Aus…	NOV	2021	17	*wildfire effects*
Montrose, L; Walker, ES; Toevs, S; Noonan, CW	Montrose, Luke; Walker, Ethan S.; Toevs, Sarah; Noonan, Curtis W.	Outdoor and indoor fine particulate matter at skilled nursing facilities in the western United States during wildfire and non-wildfire seasons	1	P		INDOOR AIR	Wildfire activity is increasing in parts of the world where extreme drought and warming temperatures contribute to fireprone conditions, including the western United States. The elderly are among the most vulnerable, and those in long-term care with preexisting conditions have added risk for adverse health outcomes from wildfire smoke exposure. In this study, we report continuous co-located indoo…	JUN	2022	32	*wildfire effects*
Ebi, KL; Vanos, J; Baldwin, JW; Bell, JE; Hondula, DM; Errett, NA; Hayes, K; Reid, CE; Saha, S; Spector, J; Berry, P	Ebi, Kristie L.; Vanos, Jennifer; Baldwin, Jane W.; Bell, Jesse E.; Hondula, David M.; Errett, Nicole A.; Hayes, Katie; Reid, Colleen E.; Saha, Shubhayu; Spector, June; Berry, Peter	Extreme Weather and Climate Change: Population Health and Health System Implications	2	P		ANNUAL REVIEW OF PUBLIC HEALTH, VOL 42, 2021	Extreme weather and climate events, such as heat waves, cyclones, and floods, are an expression of climate variability. These events and events influenced by climate change, such as wildfires, continue to cause significant human morbidity and mortality and adversely affect mental health and well-being. Although adverse health impacts from extreme events declined over the past few decades, climate…		2021	42	*wildfire effects*
Lucas, CH; Booth, KI; Garcia, C	Lucas, Chloe H.; Booth, Kate I.; Garcia, Carolina	Insuring homes against extreme weather events: a systematic review of the research	1	S		CLIMATIC CHANGE	Home insurance for extreme weather events is a significant security mechanism not only for individual households but for global finance. As extreme weather events become more frequent and intense, home insurance has been identified by governments as a critical tool for climate adaptation and disaster resilience. However, the growing research literature on the interactions between household insura…	APR	2021	165	*wildfire effects*
Nguyen, PDM; Martinussen, N; Mallach, G; Ebrahimi, G; Jones, K; Zimmerman, N; Henderson, SB	Nguyen, Phuong D. M.; Martinussen, Nika; Mallach, Gary; Ebrahimi, Ghazal; Jones, Kori; Zimmerman, Naomi; Henderson, Sarah B.	Using Low-Cost Sensors to Assess Fine Particulate Matter Infiltration (PM2.5) during a Wildfire Smoke Episode at a Large Inpatient Healthcare Facility	1	P		INTERNATIONAL JOURNAL OF ENVIRONMENTAL RESEARCH AND PUBLIC HEALTH	Wildfire smoke exposure is associated with a range of acute health outcomes, which can be more severe in individuals with underlying health conditions. Currently, there is limited information on the susceptibility of healthcare facilities to smoke infiltration. As part of a larger study to address this gap, a rehabilitation facility in Vancouver, Canada was outfitted with one outdoor and seven in…	SEP	2021	18	*wildfire effects*
Serrano, R; Carvalho, MR; Araneda, JC; Alamos, O; Barroso, L; Bayma, D; Ferreira, R; Moreno, R	Serrano, Rosa; Carvalho, Martha Rosa; Carlos Araneda, Juan; Alamos, Oscar; Barroso, Luiz; Bayma, Daniela; Ferreira, Rafael; Moreno, Rodrigo	Fighting Against Wildfires in Power Systems: Lessons and Resilient Practices From the Chilean and Brazilian Experiences	1	S		IEEE POWER & ENERGY MAGAZINE	Several extreme wildfires have recently affected many countries worldwide, causing enormous economic and human losses and vastly damaging ecosystems. For example, in January 2017, a highly destructive series of wildfires destroyed more than 500,000 hectares in Chile, burned 3,000 houses, and left 11 dead. The intensity and impact of these wildfires had never been experienced before in the country.	JAN	2022	20	*wildfire effects*
Malowerschnig, B; Sass, O	Malowerschnig, Bodo; Sass, Oliver	Long-term vegetation development on a wildfire slope in Innerzwain (Styria, Austria)	1	E		JOURNAL OF FORESTRY RESEARCH	Forest fires in mountainous areas can cause severe deforestation which can potentially trigger secondary natural hazards like debris falls and avalanches. We documented an extreme case study for the range of possible post-fire land cover (LC) dynamics. We investigated a 15-ha, steep (10 degrees-65 degrees) burnt slope in Styria (Austria) at elevation of 760-1130 m, which burned in 1946 and has no…	MAR	2014	25	*wildfire effects*
de Jesus, P; Olivos-Jara, P; Navarro, O	de Jesus, Peter; Olivos-Jara, Pablo; Navarro, Oscar	Place Identity and Traumatic Experiences in the Context of Wildfires	1	M		SUSTAINABILITY	Climate change represents a threat to life; as such, it is associated with psychological disorders. The subjective perceptions of life impacts from different traumatic experiences develop understanding and the enable predictions of future consequences. This psychological impact also tends to increase the risk perception of climate change and the intention to prevent it. Greater emphasis on place …	SEP	2022	14	*wildfire effects*
Rother, HA; Etzel, RA; Shelton, M; Paulson, JA; Hayward, RA; Theron, LC	Rother, Hanna-Andrea; Etzel, Ruth A.; Shelton, Mary; Paulson, Jerome A.; Hayward, R. Anna; Theron, Linda C.	Impact of Extreme Weather Events on Sub-Saharan African Child and Adolescent Mental Health: A Protocol for a Systematic Review	1	M		ATMOSPHERE	Sub-Saharan Africa (SSA) has been identified by the Intergovernmental Panel on Climate Change (IPCC) as being the most vulnerable region to climate change impacts. A major concern is the increase in extreme weather events (EWE) such as storms, floods, droughts, heatwaves, wildfires, and landslides in SSA and their potential to affect the health and well-being of children and adolescents. The obje…	MAY	2020	11	*wildfire effects*
Mae, NW; Dixon, C; Jaffe, DA	Mae, Nathaniel W.; Dixon, Clara; Jaffe, Daniel A.	Impact of Wildfire Smoke Events on Indoor Air Quality and Evaluation of a Low-cost Filtration Method	1	P		AEROSOL AND AIR QUALITY RESEARCH	Increased wildland fire activity is producing extreme fine particulate matter (PM2.5) concentrations impacting millions of people every year, especially in the western United States (US). Recommendations for limiting exposure to PM2.5 and associated adverse health outcomes focus on staying inside, closing windows and doors, and increasing filtration; however, relatively little is known about indo…	JUL	2021	21	*wildfire effects*
Knorr, W; Dentener, F; Lamarque, JF; Jiang, LW; Arneth, A	Knorr, Wolfgang; Dentener, Frank; Lamarque, Jean-Francois; Jiang, Leiwen; Arneth, Almut	Wildfire air pollution hazard during the 21st century	1	P		ATMOSPHERIC CHEMISTRY AND PHYSICS	Wildfires pose a significant risk to human livelihoods and are a substantial health hazard due to emissions of toxic smoke. Previous studies have shown that climate change, increasing atmospheric CO2, and human demographic dynamics can lead to substantially altered wildfire risk in the future, with fire activity increasing in some regions and decreasing in others. The present study re-examines th…	JUL 31	2017	17	*wildfire effects*
Zanocco, C; Flora, J; Rajagopal, R; Boudet, H	Zanocco, Chad; Flora, June; Rajagopal, Ram; Boudet, Hilary	When the lights go out: Californians' experience with wildfire-related public safety power shutoffs increases intention to adopt solar and storage	1	R		ENERGY RESEARCH & SOCIAL SCIENCE	As wildfire risk in the western U.S. grows due to climate change, the frequency and duration of public safety power shutoffs (PSPSs) are expected to increase. Surveying California residents (n = 804), we identify four respondent groupings based on PSPS experience and concern about future power outages. We find that those with higher levels of experience/concern express higher levels of intention …	SEP	2021	79	*wildfire effects*
Dong, ZM; Shang, HL; Bruhn, A	Dong, Zhe Michelle; Shang, Han Lin; Bruhn, Aaron	Air Pollution and Mortality Impacts	1	P		RISKS	This study quantifies the air quality impact on population mortality from an actuarial perspective, considering implications to the industry through the application of findings. The study focuses on the increase in mortality from air quality changes due to extreme weather impacts. We conduct an empirical study using monthly Californian climate and mortality data from 1999 to 2019 to determine whe…	JUN	2022	10	*wildfire effects*
Wilmot, TY; Mallia, DV; Hallar, AG; Lin, JC	Wilmot, Taylor Y.; Mallia, Derek, V; Hallar, A. Gannet; Lin, John C.	Wildfire activity is driving summertime air quality degradation across the western US: a model-based attribution to smoke source regions	1	P		ENVIRONMENTAL RESEARCH LETTERS	Over recent decades, wildfire activity across western North America has increased in concert with summertime air quality degradation in western US urban centers. Using a Lagrangian atmospheric modeling framework to simulate smoke transport for almost 20 years, we quantitatively link decadal scale air quality trends with regional wildfire activity. Modeled smoke concentrations correlate well with …	NOV 1	2022	17	*wildfire effects*
Barbosa, JV; Nunes, RAO; Alvim-Ferraz, MCM; Martins, FG; Sousa, SIV	Barbosa, Joana V.; Nunes, Rafael A. O.; Alvim-Ferraz, Maria C. M.; Martins, Fernando G.; Sousa, Sofia I. V.	Health and Economic Burden of the 2017 Portuguese Extreme Wildland Fires on Children	1	P		INTERNATIONAL JOURNAL OF ENVIRONMENTAL RESEARCH AND PUBLIC HEALTH	Wildland fires release substantial amounts of hazardous contaminants, contributing to a decline in air quality and leading to serious health risks. Thus, this study aimed to understand the contributions of the 2017 extreme wildland fires in Portugal on children health, compared to 2016 (with burned area, in accordance with the average of the previous 15 years). The impact of long-term exposure to…	JAN	2022	19	*wildfire effects*
Lucas-Borja, ME; Gonzalez-Romero, J; Plaza-Alvarez, PA; Sagra, J; Gomez, ME; Moya, D; Cerda, A; de las Heras, J	Lucas-Borja, M. E.; Gonzalez-Romero, J.; Plaza-Alvarez, P. A.; Sagra, J.; Gomez, M. E.; Moya, D.; Cerda, A.; de las Heras, J.	The impact of straw mulching and salvage logging on post-fire runoff and soil erosion generation under Mediterranean climate conditions	1	E		SCIENCE OF THE TOTAL ENVIRONMENT	Forest fires-affected landscapes enhance sudden runoff discharges, high sediment loads and extreme soil erosion rates. Different soil stabilisation treatments, such as mulching, can be applied to avoid runoffand soil erosion after wildfires. To characterise the post-fire soil erosion rates and runoff generation, we selected a Mediterranean forest affected by a wildfire in Lietor (Spain) to determ…	MAR 1	2019	654	*wildfire effects*
Kolden, CA; Henson, C	Kolden, Crystal A.; Henson, Carol	A Socio-Ecological Approach to Mitigating Wildfire Vulnerability in the Wildland Urban Interface: A Case Study from the 2017 Thomas Fire	1	S		FIRE-SWITZERLAND	Wildfire disasters are one of the many consequences of increasing wildfire activities globally, and much effort has been made to identify strategies and actions for reducing human vulnerability to wildfire. While many individual homeowners and communities have enacted such strategies, the number subjected to a subsequent wildfire is considerably lower. Furthermore, there has been limited document…	MAR	2019	2	*wildfire effects*
Long, JW; Davis, J	Long, Jonathan W.; Davis, Javis	Erosion and Restoration of Two Headwater Wetlands Following a Severe Wildfire	1	E		ECOLOGICAL RESTORATION	Wildfire can damage headwater wetlands, yet the value of post-fire restoration treatments in channels has been contested. Staff from the White Mountain Apache Tribe, students from the local Cibecue Community School, and researchers from the U.S. Forest Service collaboratively recorded channel responses over 13 years at two headwater wetlands lying within watersheds that were severely burned by th…	DEC	2016	34	*wildfire effects*
Mcguire, LA; Rengers, FK; Oakley, N; Kean, JW; Staley, DM; Tang, H; de Orla-Barile, M; Youberg, AM	Mcguire, Luke A.; Rengers, Francis K.; Oakley, Nina; Kean, Jason W.; Staley, Dennis M.; Tang, Hui; de Orla-Barile, Marian; Youberg, Ann M.	Time Since Burning and Rainfall Characteristics Impact Post-Fire Debris-Flow Initiation and Magnitude	1	E		ENVIRONMENTAL & ENGINEERING GEOSCIENCE	The extreme heat from wildfire alters soil properties and incinerates vegetation, leading to changes in infiltration capacity, ground cover, soil erodibility, and rainfall interception. These changes promote elevated rates of runoff and sediment transport that increase the likelihood of runoff-generated debris flows. Debris flows are most common in the year immediately following wildfire, but tem…	FEB	2021	27	*wildfire effects*
Withey, K; Berenguer, E; Palmeira, AF; Espirito-Santo, FDB; Lennox, GD; Silva, CVJ; Aragao, LEOC; Ferreira, J; Franca, F; Malhi, Y; Rossi, LC; Barlow, J	Withey, Kieran; Berenguer, Erika; Palmeira, Alessandro Ferraz; Espirito-Santo, Fernando D. B.; Lennox, Gareth D.; Silva, Camila V. J.; Aragao, Luiz E. O. C.; Ferreira, Joice; Franca, Filipe; Malhi, Yadvinder; Rossi, Liana Chesini; Barlow, Jos	Quantifying immediate carbon emissions from El Nino-mediated wildfires in humid tropical forests	1	E		PHILOSOPHICAL TRANSACTIONS OF THE ROYAL SOCIETY B-BIOLOGICAL SCIENCES	Wildfires produce substantial CO2 emissions in the humid tropics during El Nino-mediated extreme droughts, and these emissions are expected to increase in coming decades. Immediate carbon emissions from uncontrolled wildfires in human-modified tropical forests can be considerable owing to high necromass fuel loads. Yet, data on necromass combustion duringwildfires are severely lacking. Here, we e…	NOV 19	2018	373	*wildfire effects*
Hohner, AK; Terry, LG; Townsend, EB; Summers, RS; Rosario-Ortiz, FL	Hohner, Amanda K.; Terry, Leigh G.; Townsend, Eli B.; Summers, R. Scott; Rosario-Ortiz, Fernando L.	Water treatment process evaluation of wildfire-affected sediment leachates	1	R		ENVIRONMENTAL SCIENCE-WATER RESEARCH & TECHNOLOGY	The recent increase in wildfire activity has raised concerns among many water utilities that rely on forested watersheds susceptible to wildfire for drinking water supplies. An understanding of post-fire treatment challenges, and guidance on how water providers can prepare is needed. In this study, dark, charred, river-bank sediment deposits were collected from the High Park fire burn area in nor…	MAR 1	2017	3	*wildfire effects*
Qin, YM; Payne, R; Gu, YS; Mazei, Y; Wang, YX	Qin, Yangmin; Payne, Richard; Gu, Yansheng; Mazei, Yuri; Wang, Yanxin	Short-term response of testate amoebae to wildfire	1	E		APPLIED SOIL ECOLOGY	Many peatlands are exposed to intermittent burning but the implications of this burning for microbial communities have been little-studied. Here we consider the impacts of burning on the dominant protists of peatland ecosystems, the testate amoebae. To do this we used a 'natural experiment', a peatland exposed to wildfire where fire-fighting activity left a combination of unburned and heavily bur…	AUG	2017	116	*wildfire effects*
Hale, S; Nimmo, DG; Cooke, R; Holland, G; James, S; Stevens, M; De Bondi, N; Woods, R; Castle, M; Campbell, K; Senior, K; Cassidy, S; Duffy, R; Holmes, B; White, JG	Hale, Susannah; Nimmo, Dale G.; Cooke, Raylene; Holland, Greg; James, Simon; Stevens, Michael; De Bondi, Natasha; Woods, Rachel; Castle, Michael; Campbell, Kristin; Senior, Katharine; Cassidy, Simon; Duffy, Ryan; Holmes, Ben; White, John G.	Fire and climatic extremes shape mammal distributions in a fire-prone landscape	1	E		DIVERSITY AND DISTRIBUTIONS	Aim Extreme climatic events and large wildfires are predicted to increase as the world's climate warms. Understanding how they shape species' distributions will be critical for conserving biodiversity. We used a 7-year dataset of mammals collected during and after south-east Australia's Millennium Drought to assess the roles of fire history, climatic extremes and their interactions in shaping mam…	NOV	2016	22	*wildfire effects*
Day, NJ; Dunfield, KE; Johnstone, JF; Mack, MC; Turetsky, MR; Walker, XJ; White, AL; Baltzer, JL	Day, Nicola J.; Dunfield, Kari E.; Johnstone, Jill F.; Mack, Michelle C.; Turetsky, Merritt R.; Walker, Xanthe J.; White, Alison L.; Baltzer, Jennifer L.	Wildfire severity reduces richness and alters composition of soil fungal communities in boreal forests of western Canada	1	E		GLOBAL CHANGE BIOLOGY	Wildfire is the dominant disturbance in boreal forests and fire activity is increasing in these regions. Soil fungal communities are important for plant growth and nutrient cycling postfire but there is little understanding of how fires impact fungal communities across landscapes, fire severity gradients, and stand types in boreal forests. Understanding relationships between fungal community comp…	JUL	2019	25	*wildfire effects*
Smith, P; Smith, J	Smith, Peter; Smith, Judy	Impact of the 2019-20 Mega-Fires on the Greater Blue Mountains World Heritage Area, New South Wales	1	C		PROCEEDINGS OF THE LINNEAN SOCIETY OF NEW SOUTH WALES	The 2019-20 'Black Summer' mega-fires burnt an unprecedented 79% of the Greater Blue Mountains World Heritage Area, which is more than three times greater than the area burnt in any of the previous 48 fire seasons. The fires were not proportionally more severe than previous large fires but their huge scale meant that an unprecedented 29% of the World Heritage Area was burnt at high to extreme sev…		2022	144	*wildfire effects*
Zanocco, C; Boudet, H; Nilson, R; Satein, H; Whitley, H; Flora, J	Zanocco, Chad; Boudet, Hilary; Nilson, Roberta; Satein, Hannah; Whitley, Hannah; Flora, June	Place, proximity, and perceived harm: extreme weather events and views about climate change	2	S		CLIMATIC CHANGE	Advances in event attribution have improved scientific confidence in linking climate change to extreme weather severity and frequency, but this confidence varies by event type. Yet, scholars and activists argue that extreme weather events may provide the best opportunity to raise awareness and prompt action on climate change. We focus on four cases of extreme weather with low attribution (tornado…	AUG	2018	149	*wildfire effects*
Murphy, SF; McCleskey, RB; Martin, DA; Writer, JH; Ebel, BA	Murphy, Sheila F.; McCleskey, R. Blaine; Martin, Deborah A.; Writer, Jeffrey H.; Ebel, Brian A.	Fire, Flood, and Drought: Extreme Climate Events Alter Flow Paths and Stream Chemistry	1	E		JOURNAL OF GEOPHYSICAL RESEARCH-BIOGEOSCIENCES	Extreme climate events-such as hurricanes, droughts, extreme precipitation, and wildfires-have the potential to alter watershed processes and stream response. Yet due to the destructive and hazardous nature and unpredictability of such events, capturing their hydrochemical signal is challenging. A 5-year postwildfire study of stream chemistry in the Fourmile Creek watershed, Colorado Front Range,…	AUG	2018	123	*wildfire effects*
Wilmot, TY; Hallar, AG; Lin, JC; Mallia, DV	Wilmot, T. Y.; Hallar, A. G.; Lin, J. C.; Mallia, D., V	Expanding number of Western US urban centers face declining summertime air quality due to enhanced wildland fire activity	1	P		ENVIRONMENTAL RESEARCH LETTERS	Combining multiple sources of information on atmospheric composition, wildland fire emissions, and fire area burned, we link decadal air quality trends in Western US urban centers with wildland fire activity during the months of August and September for the years 2000-2019. We find spatially consistent trends in extreme levels (upper quantile) of fine particulate matter (PM2.5), organic carbon, a…	MAY	2021	16	*wildfire effects*
Wang, DW; Chen, YY; Jarin, M; Xie, X	Wang, Dawei; Chen, Yuanyuan; Jarin, Mourin; Xie, Xing	Increasingly frequent extreme weather events urge the development of point-of-use water treatment systems	1	R		NPJ CLEAN WATER	The frequency of extreme weather events, including floods, storms, droughts, extreme temperatures, and wildfires, has intensified globally over recent decades due to climate change, affecting human society profoundly. Among all the impacts of these extreme weather events, the consequences to our reliable water supply have gained increasing attention as they exacerbate the inequities in health and…	AUG 13	2022	5	*wildfire effects*
Fryirs, KA; Zhang, N; Duxbury, E; Ralph, T	Fryirs, K. A.; Zhang, N.; Duxbury, E.; Ralph, T.	Rivers up in smoke: impacts of Australia's 2019-2020 megatires on riparian systems	1	E		INTERNATIONAL JOURNAL OF WILDLAND FIRE	Background. Increasing occurrence of megafires and wildfires is threatening the integrity of many natural systems and sustainability of the ecosystem services they provide. For example, the 2019-2020 Australian fires were one of the costliest natural disasters in the country's recorded history. Aims. This study aims to analyse the extent and severity of the fires on riparian systems across coasta…		2022	31	*wildfire effects*
Peterson, DA; Campbell, JR; Hyer, EJ; Fromm, MD; Kablick, GP; Cossuth, JH; DeLand, MT	Peterson, David A.; Campbell, James R.; Hyer, Edward J.; Fromm, Michael D.; Kablick, George P., III; Cossuth, Joshua H.; DeLand, Matthew T.	Wildfire-driven thunderstorms cause a volcano-like stratospheric injection of smoke	1	E		NPJ CLIMATE AND ATMOSPHERIC SCIENCE	Intense heating by wildfires can generate deep, smoke-infused thunderstorms, known as pyrocumulonimbus (pyroCb), which can release a large quantity of smoke particles above jet aircraft cruising altitudes. Injections of pyroCb smoke into the lower stratosphere have gained increasing attention over the past 15 years due to the rapid proliferation of satellite remote sensing tools. Impacts from vol…		2018	1	*wildfire effects*
Khan, SJ; Deere, D; Leusch, FDL; Humpage, A; Jenkins, M; Cunliffe, D; Fitzgerald, SK; Stanford, BD	Khan, Stuart J.; Deere, Daniel; Leusch, Frederic D. L.; Humpage, Andrew; Jenkins, Madeleine; Cunliffe, David; Fitzgerald, Shona K.; Stanford, Benjamin D.	Lessons and guidance for the management of safe drinking water during extreme weather events	1	R		ENVIRONMENTAL SCIENCE-WATER RESEARCH & TECHNOLOGY	Extreme weather events have presented significant challenges to drinking water quality managers in Australia and elsewhere. Examples of extreme weather events include droughts, floods, cyclones, and wildfires. With global climate change, an increased frequency and severity of diverse extreme weather events is projected for many parts of the world. As such, the need to effectively prepare for and …	MAR 1	2017	3	*wildfire effects*
Kalashnikov, DA; Schnell, JL; Abatzoglou, JT; Swain, DL; Singh, D	Kalashnikov, Dmitri A.; Schnell, Jordan L.; Abatzoglou, John T.; Swain, Daniel L.; Singh, Deepti	Increasing co-occurrence of fine particulate matter and ground-level ozone extremes in the western United States	1	P		SCIENCE ADVANCES	Wildfires and meteorological conditions influence the co-occurrence of multiple harmful air pollutants including fine particulate matter (PM2.5) and ground-level ozone. We examine the spatiotemporal characteristics of PM2.5/ozone co-occurrences and associated population exposure in the western United States (US). The frequency, spatial extent, and temporal persistence of extreme PM2.5/ozone co-oc…	JAN	2022	8	*wildfire effects*
Baker, KR; Woody, MC; Valin, L; Szykman, J; Yates, EL; Iraci, LT; Choi, HD; Soja, AJ; Koplitz, SN; Zhou, L; Campuzano-Jost, P; Jimenez, JL; Hair, JW	Baker, K. R.; Woody, M. C.; Valin, L.; Szykman, J.; Yates, E. L.; Iraci, L. T.; Choi, H. D.; Soja, A. J.; Koplitz, S. N.; Zhou, L.; Campuzano-Jost, Pedro; Jimenez, Jose L.; Hair, J. W.	Photochemical model evaluation of 2013 California wild fire air quality impacts using surface, aircraft, and satellite data	1	P		SCIENCE OF THE TOTAL ENVIRONMENT	The Rim Fire was one of the largest wildfires in California history, burning over 250,000 acres during August and September 2013 affecting air quality locally and regionally in the western U.S. Routine surface monitors, remotely sensed data, and aircraft based measurements were used to assess how well the Community Multiscale Air Quality (CMAQ) photochemical grid model applied at 4 and 12 km reso…	OCT 1	2018	637	*wildfire effects*
Newman, CP	Newman, Connor P.	Variation in groundwater recharge and surface-water quality due to climatic extremes in semi-arid mountainous watersheds	1	E		HYDROGEOLOGY JOURNAL	Climate change has the potential to substantially impact groundwater recharge, groundwater/surface-water dynamics, and surface-water quality. Changes in climate could be manifested as decreasing overall snowpack or an increase in the variability of snowpack year-to-year, and may affect wildfire occurrence and severity. Observed climatic extremes, including abnormal seasonal snowfall (both drought…	AUG	2019	27	*wildfire effects*
Araujo, K; Shropshire, D	Araujo, Kathleen; Shropshire, David	A Meta-Level Framework for Evaluating Resilience in Net-Zero Carbon Power Systems with Extreme Weather Events in the United States	2	R		ENERGIES	Important changes are underway in the U.S. power industry in the way that electricity is sourced, transported, and utilized. Disruption from extreme weather events and cybersecurity events is bringing new scrutiny to power-system resilience. Recognizing the complex social and technical aspects that are involved, this article provides a meta-level framework for coherently evaluating and making dec…	JUL	2021	14	*wildfire effects*
Berenguer, E; Malhi, Y; Brando, P; Cordeiro, ACN; Ferreira, J; Franca, F; Rossi, LC; de Seixas, MMM; Barlow, J	Berenguer, Erika; Malhi, Yadvinder; Brando, Paulo; Nunes Cordeiro, Amanda Cardoso; Ferreira, Joice; Franca, Filipe; Rossi, Liana Chesini; Moraes de Seixas, Marina Maria; Barlow, Jos	Tree growth and stem carbon accumulation in human-modified Amazonian forests following drought and fire	1	E		PHILOSOPHICAL TRANSACTIONS OF THE ROYAL SOCIETY B-BIOLOGICAL SCIENCES	Human-modified forests are an ever-increasing feature across the Amazon Basin, but little is known about how stem growth is influenced by extreme climatic events and the resulting wildfires. Here we assess for the first time the impacts of human-driven disturbance in combination with El Nino-mediated droughts and fires on tree growth and carbon accumulation. We found that after 2.5 years of conti…	NOV 19	2018	373	*wildfire effects*
Hanigan, IC; Morgan, GG; Williamson, GJ; Salimi, F; Henderson, SB; Turner, MR; Bowman, DMJS; Johnston, FH	Hanigan, Ivan C.; Morgan, Geoffrey G.; Williamson, Grant J.; Salimi, Farhad; Henderson, Sarah B.; Turner, Murray R.; Bowman, David M. J. S.; Johnston, Fay H.	Extensible Database of Validated Biomass Smoke Events for Health Research	1	P		FIRE-SWITZERLAND	The extensible Biomass Smoke Validated Events Database is an ongoing, community driven, collection of air pollution events which are known to be caused by vegetation fires such as bushfires (also known as wildfire and wildland fires), or prescribed fuel reduction burns, and wood heaters. This is useful for researchers of health impacts who need to distinguish smoke from vegetation versus other so…	DEC	2018	1	*wildfire effects*
Marfori, MT; Campbell, SL; Garvey, K; McKeown, S; Veitch, M; Wheeler, AJ; Borchers-Arriagada, N; Johnston, FH	Marfori, M. Therese; Campbell, Sharon L.; Garvey, Kate; McKeown, Scott; Veitch, Mark; Wheeler, Amanda J.; Borchers-Arriagada, Nicolas; Johnston, Fay H.	Public Health Messaging During Extreme Smoke Events: Are We Hitting the Mark?	1	S		FRONTIERS IN PUBLIC HEALTH	Background:Emergency services working to protect communities from harm during wildfires aim to provide regular public advisories on the hazards from fire and smoke. However, there are few studies evaluating the success of public health communications regarding the management of smoke exposure. We explored the responses to smoke-related health advisories of people living in a severely smoke-affect…	SEP 2	2020	8	*wildfire effects*
Sesana, E; Gagnon, AS; Ciantelli, C; Cassar, J; Hughes, JJ	Sesana, Elena; Gagnon, Alexandre S.; Ciantelli, Chiara; Cassar, JoAnn; Hughes, John J.	Climate change impacts on cultural heritage: A literature review	1	C		WILEY INTERDISCIPLINARY REVIEWS-CLIMATE CHANGE	Climate change, as revealed by gradual changes in temperature, precipitation, atmospheric moisture, and wind intensity, as well as sea level rise and changes in the occurrence of extreme events, is already affecting cultural heritage sites. Accordingly, there is a rapidly increasing body of research reporting on the impacts of climatic stressors on cultural heritage and on the assessment of clima…	JUL	2021	12	*wildfire effects*
Hai, Z; Perlman, RL	Hai, Zuhad; Perlman, Rebecca L.	Extreme weather events and the politics of climate change attribution	2	S		SCIENCE ADVANCES	The consequences of climate change are becoming increasingly visible in the form of more severe wildfires, hurricanes, and flooding. As the science linking these disasters to climate change has grown more robust, it has led to pressure on politicians to acknowledge the connection. While an analysis of U.S. Congressional press releases reveals a slight increase in politicians' willingness to do so…	SEP 9	2022	8	*wildfire effects*
Garcia-Comendador, J; Fortesa, J; Calsamiglia, A; Calvo-Cases, A; Estrany, J	Garcia-Comendador, Julian; Fortesa, Josep; Calsamiglia, Aleix; Calvo-Cases, Adolfo; Estrany, Joan	Post-fire hydrological response and suspended sediment transport of a terraced Mediterranean catchment	1	E		EARTH SURFACE PROCESSES AND LANDFORMS	In July 2013, a wildfire severely affected the western part of the island of Mallorca (Spain). During the first three post-fire hydrological years, when the window of disturbance tends to be more open, the hydrological and sediment delivery processes and dynamics were assessed in a representative catchment intensively shaped by terracing that covered 37% of its surface area. A nested approach was…	NOV	2017	42	*wildfire effects*
Abatzoglou, JT; Juang, CS; Williams, AP; Kolden, CA; Westerling, AL	Abatzoglou, John T.; Juang, Caroline S.; Williams, A. Park; Kolden, Crystal A.; Westerling, Anthony LeRoy	Increasing Synchronous Fire Danger in Forests of the Western United States	1	E		GEOPHYSICAL RESEARCH LETTERS	Widespread fire activity taxes suppression resources and can compound wildfire hazards. We examine the geographic synchronicity of fire danger across western United States forests as a proxy for the strain on fire suppression resource availability. Interannual variability in the number of days with synchronous fire danger, defined as fire weather indices exceeding the local 90th percentile across…	JAN 28	2021	48	*wildfire effects*
Liu, T; McGuire, LA; Wei, HY; Rengers, FK; Gupta, H; Ji, L; Goodrich, DC	Liu, Tao; McGuire, Luke A.; Wei, Haiyan; Rengers, Francis K.; Gupta, Hoshin; Ji, Lin; Goodrich, David C.	The timing and magnitude of changes to Hortonian overland flow at the watershed scale during the post-fire recovery process	1	E		HYDROLOGICAL PROCESSES	Extreme hydrologic responses following wildfires can lead to floods and debris flows with costly economic and societal impacts. Process-based hydrologic and geomorphic models used to predict the downstream impacts of wildfire must account for temporal changes in hydrologic parameters related to the generation and subsequent routing of infiltration-excess overland flow across the landscape. Howeve…	MAY	2021	35	*wildfire effects*
Campanharo, WA; Lopes, AP; Anderson, LO; da Silva, TFMR; Aragao, LEOC	Campanharo, Wesley A.; Lopes, Aline P.; Anderson, Liana O.; da Silva, Thiago F. M. R.; Aragao, Luiz E. O. C.	Translating Fire Impacts in Southwestern Amazonia into Economic Costs	1	R		REMOTE SENSING	Between 1998 and 2017, climate-related disasters represented 91% of all occurrences worldwide, causing approximately US$ 2.245 billion of direct economic losses. In the Amazon region, fire is used as a widely spread technique for land clearing, agricultural management, hunting, and religious rituals. However, over the past 20 years, severe droughts caused a major amplification of fire occurrences…	APR 1	2019	11	*wildfire effects*
Anttila, P; Stefanovska, A; Nestorovska-Krsteska, A; Grozdanovski, L; Atanasov, I; Golubov, N; Ristevski, P; Toceva, M; Lappi, S; Walden, J	Anttila, Pia; Stefanovska, Aneta; Nestorovska-Krsteska, Aleksandra; Grozdanovski, Ljupco; Atanasov, Igor; Golubov, Nikola; Ristevski, Pece; Toceva, Martina; Lappi, Sari; Walden, Jari	Characterisation of extreme air pollution episodes in an urban valley in the Balkan Peninsula	1	P		AIR QUALITY ATMOSPHERE AND HEALTH	Continuous measurements of SO2, NO, NO2, O-3, CO, PM10, PM2.5 and benzene were conducted over a 1-year period at two urban sites in Skopje in the Republic of Macedonia. Extremely high pollutant concentrations were recorded. Most of the limit, target and threshold values set by the European Union for the protection of human health were exceeded. PM10 and PM2.5 concentration levels in particular we…	MAR	2016	9	*wildfire effects*
Williamson, GJ; Lucani, C	Williamson, Grant J.; Lucani, Christopher	AQVx-An Interactive Visual Display System for Air Pollution and Public Health	1	P		FRONTIERS IN PUBLIC HEALTH	Fine particulate matter emissions (PM2.5) from landscape biomass fires, both prescribed and wild, pose a significant public health risk, with smoke exposure seasonally impacting human populations through both highly concentrated local plumes, and more dispersed regional haze. A range of technologies now exist for mapping and modeling atmospheric particulate concentration, including low-cost mobil…	MAR 24	2020	8	*wildfire effects*
Zhou, QQ; Su, JH; Leng, GY; Luo, JH	Zhou, Qianqian; Su, Jiongheng; Leng, Guoyong; Luo, Jinhua	Recent changes in vulnerability and responses of economic and human systems to major extreme weather hazards in the United States	2	S		GEOMATICS NATURAL HAZARDS & RISK	Reducing the impacts and risk of weather hazards requires better knowledge of the regions that are most affected in terms of economic damage, fatality and injury. While understanding of weather hazards has greatly improved, regional vulnerability to weather hazards of various types has not been well assessed in the United States. Through a compilation of event-based records of eight types of weat…		2020	11	*wildfire effects*
Barton, AM; Poulos, HM	Barton, Andrew M.; Poulos, Helen M.	Pine vs. oaks revisited: Conversion of Madrean pine-oak forest to oak shrubland after high-severity wildfire in the Sky Islands of Arizona	1	E		FOREST ECOLOGY AND MANAGEMENT	Fire regimes have changed dramatically in most dry woodlands and forests of the American Southwest from frequent surface fires prior to Euro-American settlement, to fire suppression in the 20th century, to a current era characterized by large, higher-severity wildfires. The recent increase in fire activity and consequent changes in forest communities are key management concerns across the region.…	APR 15	2018	414	*wildfire effects*
Foster, AC; Armstrong, AH; Shuman, JK; Shugart, HH; Rogers, BM; Mack, MC; Goetz, SJ; Ranson, KJ	Foster, Adrianna C.; Armstrong, Amanda H.; Shuman, Jacquelyn K.; Shugart, Herman H.; Rogers, Brendan M.; Mack, Michelle C.; Goetz, Scott J.; Ranson, K. Jon	Importance of tree- and species-level interactions with wildfire, climate, and soils in interior Alaska: Implications for forest change under a warming climate	1	E		ECOLOGICAL MODELLING	The boreal zone of Alaska is dominated by interactions between disturbances, vegetation, and soils. These interactions are likely to change in the future through increasing permafrost thaw, more frequent and intense wildfires, and vegetation change from drought and competition. We utilize an individual tree-based vegetation model, the University of Virginia Forest Model Enhanced (UVAFME), to esti…	OCT 1	2019	409	*wildfire effects*
Keighley, T; Longden, T; Mathew, S; Truck, S	Keighley, Tim; Longden, Thomas; Mathew, Supriya; Truck, Stefan	Quantifying catastrophic and climate impacted hazards based on local expert opinions	1	R		JOURNAL OF ENVIRONMENTAL MANAGEMENT	Quantifying the potential costs of catastrophic and climate impacted hazards is a challenging but important exercise as the occurrence of such events is usually associated with high damage and uncertainty. At the local level, there is often a lack of information on rare extreme events, which means that the available data is not sufficient to fit a distribution and derive parameter values for freq…	JAN 1	2018	205	*wildfire effects*
Nolan, RH; Bowman, DMJS; Clarke, H; Haynes, K; Ooi, MKJ; Price, OF; Williamson, GJ; Whittaker, J; Bedward, M; Boer, MM; Cavanagh, VI; Collins, L; Gibson, RK; Griebel, A; Jenkins, ME; Keith, DA; Mcilwee, AP; Penman, TD; Samson, SA; Tozer, MG; Bradstock, RA	Nolan, Rachael H.; Bowman, David M. J. S.; Clarke, Hamish; Haynes, Katharine; Ooi, Mark K. J.; Price, Owen F.; Williamson, Grant J.; Whittaker, Joshua; Bedward, Michael; Boer, Matthias M.; Cavanagh, Vanessa I.; Collins, Luke; Gibson, Rebecca K.; Griebel, Anne; Jenkins, Meaghan E.; Keith, David A.; Mcilwee, Allen P.; Penman, Trent D.; Samson, Stephanie A.; Tozer, Mark G.; Bradstock, Ross A.	What Do the Australian Black Summer Fires Signify for the Global Fire Crisis?	1	S		FIRE-SWITZERLAND	The 2019-20 Australian fire season was heralded as emblematic of the catastrophic harm wrought by climate change. Similarly extreme wildfire seasons have occurred across the globe in recent years. Here, we apply a pyrogeographic lens to the recent Australian fires to examine the range of causes, impacts and responses. We find that the extensive area burnt was due to extreme climatic circumstances…	DEC	2021	4	*wildfire effects*
Livy, MR	Livy, Mitchell R.	Catastrophe capitalization: Estimating the capitalization of extreme natural events across type and reoccurrence	1	R		ECONOMICS BULLETIN	Extreme natural events are associated with significant economic losses and expected to increase in frequency and intensity with time. While previous research has primarily investigated singular event types, the relative impact of multiple types of reoccurring events on the housing market has not been extensively studied. Filling this void in the literature, I estimate the housing price capitaliza…		2020	40	*wildfire effects*
Fernandez-Guisuraga, JM; Calvo, L; Fernandes, PM; Suarez-Seoane, S	Manuel Fernandez-Guisuraga, Jose; Calvo, Leonor; Fernandes, Paulo M.; Suarez-Seoane, Susana	Short-Term Recovery of the Aboveground Carbon Stock in Iberian Shrublands at the Extremes of an Environmental Gradient and as a Function of Burn Severity	1	E		FORESTS	The degree to which burn severity influences the recovery of aboveground carbon density (ACD) of live pools in shrublands remains unclear. Multitemporal LiDAR data was used to evaluate ACD recovery three years after fire in shrubland ecosystems as a function of burn severity immediately after fire across an environmental and productivity gradient in the western Mediterranean Basin. Two large mixe…	FEB	2022	13	*wildfire effects*
Trancoso, R; Syktus, J; Salazar, A; Thatcher, M; Toombs, N; Wong, KKH; Meijaard, E; Sheil, D; McAlpine, CA	Trancoso, Ralph; Syktus, Jozef; Salazar, Alvaro; Thatcher, Marcus; Toombs, Nathan; Wong, Kenneth Koon-Ho; Meijaard, Erik; Sheil, Douglas; McAlpine, Clive A.	Converting tropical forests to agriculture increases fire risk by fourfold	1	E		ENVIRONMENTAL RESEARCH LETTERS	Deforestation exacerbates climate change through greenhouse gas emissions, but other climatic alterations linked to the local biophysical changes from deforestation remain poorly understood. Here, we assess the impact of tropical deforestation on fire weather risk-defined as the climate conditions conducive to wildfires-using high-resolution convection-permitting climate simulations. We consider …	OCT 1	2022	17	*wildfire effects*
de Jesus, AL; Thompson, H; Knibbs, LD; Kowalski, M; Cyrys, J; Niemi, JV; Kousa, A; Timonen, H; Luoma, K; Petaja, T; Beddows, D; Harrison, RM; Hopke, P; Morawska, L	de Jesus, Alma Lorelei; Thompson, Helen; Knibbs, Luke D.; Kowalski, Michal; Cyrys, Josef; Niemi, Jarkko V.; Kousa, Anu; Timonen, Hilkka; Luoma, Krista; Petaja, Tuukka; Beddows, David; Harrison, Roy M.; Hopke, Philip; Morawska, Lidia	Long-term trends in PM2.5 mass and particle number concentrations in urban air: The impacts of mitigation measures and extreme events due to changing climates	1	P		ENVIRONMENTAL POLLUTION	Urbanisation and industrialisation led to the increase of ambient particulate matter (PM) concentration. While subsequent regulations may have resulted in the decrease of some PM matrices, the simultaneous changes in climate affecting local meteorological conditions could also have played a role. To gain an insight into this complex matter, this study investigated the long-term trends of two impo…	AUG	2020	263	*wildfire effects*
Neves, JRD; Piedade, MTF; de Resende, AF; Feitosa, YO; Schongart, J	Duarte Neves, Juliana Rocha; Fernandez Piedade, Maria Teresa; de Resende, Angelica Faria; Feitosa, Yuri Oliveira; Schongart, Jochen	Impact of climatic and hydrological disturbances on blackwater floodplain forests in Central Amazonia	1	E		BIOTROPICA	Extreme climatic events and anthropic disturbances affect the hydrological regime of Amazonian rivers and connected floodplain forests. This study aims to investigate the impacts of the Balbina hydroelectric power plant on the floodplain forests of the Uatuma River, in the Central Amazon. For this, tree age and diameter increment from the most abundant tree species of three different topographic …	JUL	2019	51	*wildfire effects*
Maron, M; McAlpine, CA; Watson, JEM; Maxwell, S; Barnard, P	Maron, Martine; McAlpine, Clive A.; Watson, James E. M.; Maxwell, Sean; Barnard, Phoebe	Climate-induced resource bottlenecks exacerbate species vulnerability: a review	2	E		DIVERSITY AND DISTRIBUTIONS	Aim Resource bottlenecks - periods of severe restriction in resource availability - triggered by increased climate variability represent important and little-understood mechanisms through which climate change will affect biodiversity. In this review, we aim to synthesize the key global change processes that exacerbate the severity of bottlenecks in resource availability on animal populations, and…	JUL	2015	21	*wildfire effects*
Alifa, M; Bolster, D; Mead, MI; Latif, MT; Crippa, P	Alifa, M.; Bolster, D.; Mead, M. I.; Latif, M. T.; Crippa, P.	The influence of meteorology and emissions on the spatio-temporal variability of PM10 in Malaysia	1	E		ATMOSPHERIC RESEARCH	Equatorial Asia experiences frequent degraded air quality conditions, as a result of the complex interaction between the abundant air pollution sources and the local/regional meteorological patterns, which ultimately impact densely populated cities. Due to the scarcity of extensive observational datasets, both observational and modeling studies have been rather limited in their spatio-temporal ex…	DEC 1	2020	246	*wildfire effects*
Parker, CL; Wellbery, CE; Mueller, M	Parker, Cindy L.; Wellbery, Caroline E.; Mueller, Matthew	The Changing Climate: Managing Health Impacts	2	P		AMERICAN FAMILY PHYSICIAN	Concentrations of greenhouse gases continue to accumulate in the atmosphere at increasing rates, heating the Earth's surface and destabilizing climate. Health impacts from climate change may include increased morbidity and mortality from worsening cardiopulmonary health, worsening allergies, and greater risk of infectious disease and mental illness, Including ncluiinganxiety, depression, and post…	NOV 15	2019	100	*wildfire effects*
Avetisyan, D; Velizarova, E; Filchev, L	Avetisyan, Daniela; Velizarova, Emiliya; Filchev, Lachezar	Post-Fire Forest Vegetation State Monitoring through Satellite Remote Sensing and In Situ Data	1	E		REMOTE SENSING	Wildfires have significant environmental and socio-economic impacts, affecting ecosystems and people worldwide. Over the coming decades, it is expected that the intensity and impact of wildfires will grow depending on the variability of climate parameters. Although Bulgaria is not situated within the geographical borders of the Mediterranean region, which is one of the most vulnerable regions to …	DEC	2022	14	*wildfire effects*
Limaye, VS; Max, W; Constible, J; Knowlton, K	Limaye, Vijay S.; Max, Wendy; Constible, Juanita; Knowlton, Kim	Estimating the Health-Related Costs of 10 Climate-Sensitive U.S. Events During 2012	1	R		GEOHEALTH	Climate change threatens human health, but there remains a lack of evidence on the economic toll of climate-sensitive public health impacts. We characterize human mortality and morbidity costs associated with 10 climate-sensitive case study events spanning 11 US states in 2012: wildfires in Colorado and Washington, ozone air pollution in Nevada, extreme heat in Wisconsin, infectious disease outbr…	SEP	2019	3	*wildfire effects*
Padli, J; Habibullah, MS; Baharom, AH	Padli, Jaharudin; Habibullah, Muzafar Shah; Baharom, Abdul H.	The impact of human development on natural disaster fatalities and damage: panel data evidence	1	P		ECONOMIC RESEARCH-EKONOMSKA ISTRAZIVANJA	Countries with high levels of human development should be able to reduce the impact of natural disasters in terms of the total numbers of people killed and affected, and damage. In this study we investigate the impact of human development indicators such as income per capita and human capital (education level) on natural disaster fatalities (total deaths, total affected and total economic losses)…	SEP 24	2018	31	*wildfire effects*
Zhong, YQ; Ning, P; Yan, S; Zhang, CE; Xing, J; Shi, JW; Hao, JM	Zhong, Yaoqian; Ning, Ping; Yan, Si; Zhang, Chaoneng; Xing, Jia; Shi, Jianwu; Hao, Jiming	A machine-learning approach for identifying dense-fires and assessing atmospheric emissions on the Indochina Peninsula, 2010-2020	1	E		ATMOSPHERIC RESEARCH	Persistent and intensive wildland dense-fires (DFs) release substantial amounts of airborne pollutants, resulting in a sharp increase in emissions and leading to serious impacts on the environment and human health over extensive geographical areas. It is challenging to thoroughly investigate patterns of fire occurrence and fire distribution for predicting wildfire behaviour, and it is especially …	NOV	2022	278	*wildfire effects*
Dahm, CN; Candelaria-Ley, RI; Reale, CS; Reale, JK; van Horn, DJ	Dahm, Clifford N.; Candelaria-Ley, Roxanne I.; Reale, Chelsea S.; Reale, Justin K.; van Horn, David J.	Extreme water quality degradation following a catastrophic forest fire	1	E		FRESHWATER BIOLOGY	Global change is impacting the forests of the western United States through rising temperatures, earlier snowmelt, more rain and less snow, greater vapour pressure deficits in spring and autumn, forest dieback and increasing forest fire frequency and severity. A catastrophic forest fire (Las Conchas fire) occurred in central NM, USA, in 2011 burning c. 634km(2) with c. 46% of the fire being of se…	DEC	2015	60	*wildfire effects*
Hoyos-Santillan, J; Miranda, A; Lara, A; Sepulveda-Jauregui, A; Zamorano-Elgueta, C; Gomez-Gonzalez, S; Vasquez-Lavin, F; Garreaud, RD; Rojas, M	Hoyos-Santillan, Jorge; Miranda, Alejandro; Lara, Antonio; Sepulveda-Jauregui, Armando; Zamorano-Elgueta, Carlos; Gomez-Gonzalez, Susana; Vasquez-Lavin, Felipe; Garreaud, Rene D.; Rojas, Maisa	Diversifying Chile's climate action away from industrial plantations	1	R		ENVIRONMENTAL SCIENCE & POLICY	As president of the Climate Change Conference of the Parties, Chile has advocated for developing ambitious commitments to mitigate greenhouse gas emissions to achieve carbon-neutrality by 2050. However, Chile's motivations and ambitious push to reach carbon-neutrality are complicated by a backdrop of severe drought, climate change impacts (i.e., wildfires, tree mortality), and the use of industri…	OCT	2021	124	*wildfire effects*
Foster, AC; Wang, JA; Frost, GV; Davidson, SJ; Hoy, E; Turner, KW; Sonnentag, O; Epstein, H; Berner, LT; Armstrong, AH; Kang, M; Rogers, BM; Campbell, E; Miner, KR; Orndahl, KM; Bourgeau-Chavez, LL; Lutz, DA; French, N; Chen, D; Du, JY; Shestakova, TA; Shuman, JK; Tape, K; Virkkala, AM; Potter, C; Goetz, S	Foster, Adrianna C.; Wang, Jonathan A.; Frost, Gerald, V; Davidson, Scott J.; Hoy, Elizabeth; Turner, Kevin W.; Sonnentag, Oliver; Epstein, Howard; Berner, Logan T.; Armstrong, Amanda H.; Kang, Mary; Rogers, Brendan M.; Campbell, Elizabeth; Miner, Kimberley R.; Orndahl, Kathleen M.; Bourgeau-Chavez, Laura L.; Lutz, David A.; French, Nancy; Chen, Dong; Du, Jinyang; Shestakova, Tatiana A.; Shuman, …	Disturbances in North American boreal forest and Arctic tundra: impacts, interactions, and responses	1	E		ENVIRONMENTAL RESEARCH LETTERS	Ecosystems in the North American Arctic-Boreal Zone (ABZ) experience a diverse set of disturbances associated with wildfire, permafrost dynamics, geomorphic processes, insect outbreaks and pathogens, extreme weather events, and human activity. Climate warming in the ABZ is occurring at over twice the rate of the global average, and as a result the extent, frequency, and severity of these disturba…	NOV 1	2022	17	*wildfire effects*
Kean, JW; Staley, DM	Kean, Jason W.; Staley, Dennis M.	Forecasting the Frequency and Magnitude of Postfire Debris Flows Across Southern California	1	E		EARTHS FUTURE	Southern California has a long history of damaging debris flows after wildfire. Despite recurrent loss, forecasts of the frequency and magnitude of postfire debris flows are not available for the region like they are for earthquakes. Instead, debris flow hazards are typically assessed in a reactive manner after wildfires. Such assessments are crucial for evaluating debris flow risk by postfire em…	MAR	2021	9	*wildfire effects*
Cano, IM; Shevliakova, E; Malyshev, S; John, JG; Yu, Y; Smith, B; Pacala, SW	Cano, Isabel Martinez; Shevliakova, Elena; Malyshev, Sergey; John, Jasmin G.; Yu, Yan; Smith, Benjamin; Pacala, Stephen W.	Abrupt loss and uncertain recovery from fires of Amazon forests under low climate mitigation scenarios	1	E		PROCEEDINGS OF THE NATIONAL ACADEMY OF SCIENCES OF THE UNITED STATES OF AMERICA	Tropical forests contribute a major sink for anthropogenic carbon emissions essential to slowing down the buildup of atmospheric CO2 and buffering climate change impacts. However, the response of tropical forests to more frequent weather extremes and long-recovery disturbances like fires remains uncertain. Analyses of field data and ecological theory raise concerns about the possibility of the Am…	DEC 27	2022	119	*wildfire effects*
Ondik, MM; Bennell, M; Davies, RJP; Ooi, MKJ; Munoz-Rojas, M	Ondik, Mercedes M.; Bennell, Michael; Davies, Richard J-P; Ooi, Mark K. J.; Munoz-Rojas, Miriam	Fire and land use impact soil properties in a Mediterranean dry sclerophyll woodland	1	E		JOURNAL OF ENVIRONMENTAL MANAGEMENT	Fire directly impacts soil properties responsible for soil function and can result in soil degradation. Across the globe, climate change-induced droughts and elevated temperatures are exacerbating fire regime severity, breadth, and frequency, thus posing a threat to soil function and dependent ecosystem services. In Australia, the 2019-2020 fire season consumed nearly 50% of Kangaroo Island, Sout…	DEC 15	2022	324	*wildfire effects*
Wiggins, EB; Andrews, A; Sweeney, C; Miller, JB; Miller, CE; Veraverbeke, S; Commane, R; Wofsy, S; Henderson, JM; Randerson, JT	Wiggins, Elizabeth B.; Andrews, Arlyn; Sweeney, Colm; Miller, John B.; Miller, Charles E.; Veraverbeke, Sander; Commane, Roisin; Wofsy, Steven; Henderson, John M.; Randerson, James T.	Boreal forest fire CO and CH4 emission factors derived from tower observations in Alaska during the extreme fire season of 2015	1	E		ATMOSPHERIC CHEMISTRY AND PHYSICS	Recent increases in boreal forest burned area, which have been linked with climate warming, highlight the need to better understand the composition of wildfire emissions and their atmospheric impacts. Here we quantified emission factors for CO and CH4 from a massive regional fire complex in interior Alaska during the summer of 2015 using continuous high-resolution trace gas observations from the …	JUN 7	2021	21	*wildfire effects*
Bartowitz, KJ; Walsh, ES; Stenzel, JE; Kolden, CA; Hudiburg, TW	Bartowitz, Kristina J.; Walsh, Eric S.; Stenzel, Jeffrey E.; Kolden, Crystal A.; Hudiburg, Tara W.	Forest Carbon Emission Sources Are Not Equal: Putting Fire, Harvest, and Fossil Fuel Emissions in Context	1	E		FRONTIERS IN FORESTS AND GLOBAL CHANGE	Climate change has intensified the scale of global wildfire impacts in recent decades. In order to reduce fire impacts, management policies are being proposed in the western United States to lower fire risk that focus on harvesting trees, including large-diameter trees. Many policies already do not include diameter limits and some recent policies have proposed diameter increases in fuel reduction…	MAY 9	2022	5	*wildfire effects*
Stevens, LE; Maycock, TK; Stewart, BC	Stevens, Laura E.; Maycock, Thomas K.; Stewart, Brooke C.	Climate change in the human environment: Indicators and impacts from the Fourth National Climate Assessment	2	S		JOURNAL OF THE AIR & WASTE MANAGEMENT ASSOCIATION	The Fourth National Climate Assessment (NCA4) is the most comprehensive report to date assessing climate change science, impacts, risks, and adaptation in the United States. The 1,500 page report covers a breadth of topics, ranging from foundational physical science to climate change response options. Here we present information on indicators and impacts of climate change in the human environment…	OCT 3	2021	71	*wildfire effects*
Duarte, A; Brown, DJ; Forstner, MRJ	Duarte, Adam; Brown, Donald J.; Forstner, Michael R. J.	Documenting Extinction in Real Time: Decline of the Houston Toad on a Primary Recovery Site	1	E		JOURNAL OF FISH AND WILDLIFE MANAGEMENT	The Houston toad Bufo (Anaxyrus) houstonensis is a federally endangered amphibian endemic to east central Texas and is primarily found in the Lost Pines ecoregion. In 2010, we became cautiously optimistic regarding the recovery of the species on the Griffith League Ranch, one of the toad's primary recovery sites, after an unusually successful reproductive season. Subsequently, the extreme drought…	DEC	2014	5	*wildfire effects*
Chang, AY; Tan, AX; Nadeau, KC; Odden, MC	Chang, Andrew Y.; Tan, Annabel X.; Nadeau, Kari C.; Odden, Michelle C.	Aging Hearts in a Hotter, More Turbulent World: The Impacts of Climate Change on the Cardiovascular Health of Older Adults	2	P		CURRENT CARDIOLOGY REPORTS	Purpose of Review Climate change has manifested itself in multiple environmental hazards to human health. Older adults and those living with cardiovascular diseases are particularly susceptible to poor outcomes due to unique social, economic, and physiologic vulnerabilities. This review aims to summarize those vulnerabilities and the resultant impacts of climate-mediated disasters on the heart he…	JUN	2022	24	*wildfire effects*
Parks, SA; Dobrowski, SZ; Shaw, JD; Miller, C	Parks, Sean A.; Dobrowski, Solomon Z.; Shaw, John D.; Miller, Carol	Living on the edge: trailing edge forests at risk of fire-facilitated conversion to non-forest	1	E		ECOSPHERE	Forests are an incredibly important resource across the globe, yet they are threatened by climate change through stressors such as drought, insect outbreaks, and wildfire. Trailing edge forests-those areas expected to experience range contractions under a changing climate-are of particular concern because of the potential for abrupt conversion to non-forest. However, due to plant-climate disequil…	MAR	2019	10	*wildfire effects*
Gray, MA; McGowan, HA; Guyot, A; Lockington, DA	Gray, Michael A.; McGowan, Hamish A.; Guyot, Adrien; Lockington, David A.	Impacts of Fire and Flood on Land-Surface-Atmosphere Energetics in a Sub-tropical Barrier Island Freshwater Swamp	1	E		BOUNDARY-LAYER METEOROLOGY	Climate change is predicted to lead to a drier and warmer climate in sub-tropical eastern Australia. Drier landscapes are more susceptible to fire, however, increases in daily precipitation extremes, and possible expansion of tropical weather systems into higher latitudes, implies that flooding may also become more common. We use the eddy-covariance technique to evaluate turbulent heat fluxes, an…	APR	2019	171	*wildfire effects*
Soni, A; Mistur, EM	Soni, Anmol; Mistur, Evan M.	Flirting with Disaster: Impacts of natural disasters on public support for environmental spending	2	S		GLOBAL ENVIRONMENTAL CHANGE-HUMAN AND POLICY DIMENSIONS	Policymakers must understand public opinion to craft effective policies, particularly in highly polarized areas such as environmental policy. However, the literature investigating the factors that drive public opinion on environmental spending largely ignores the role of exogenous events. This article investigates the role that natural disasters, as a form of exogenous shock, play in shaping publ…	JUL	2022	75	*wildfire effects*
Langford, AO; Alvarez, RJ; Brioude, J; Caputi, D; Conley, SA; Evan, S; Faloona, IC; Iraci, LT; Kirgis, G; Marrero, JE; Ryoo, JM; Senff, CJ; Yates, EL	Langford, Andrew O.; Alvarez, Raul J., II; Brioude, J.; Caputi, Dani; Conley, Stephen A.; Evan, S.; Faloona, Ian C.; Iraci, Laura T.; Kirgis, Guillaume; Marrero, Josette E.; Ryoo, Ju-Mee; Senff, Christoph J.; Yates, Emma L.	Ozone Production in the Soberanes Smoke Haze: Implications for Air Quality in the San Joaquin Valley During the California Baseline Ozone Transport Study	1	P		JOURNAL OF GEOPHYSICAL RESEARCH-ATMOSPHERES	The Soberanes Fire burned 53,470 ha (132,127 acres) along the central California coast between 22 July and 12 October 2016, generating dense smoke and a variety of gaseous compounds that drifted eastward into the San Joaquin Valley Air Basin (SJVAB), an extreme nonattainment area for ozone (O-3). These gases included nitrogen oxides (NOx) and volatile organic compounds, the photochemical precurso…	JUN 16	2020	125	*wildfire effects*
Clark, J; Littell, JS; Alder, JR; Teats, N	Clark, Jorie; Littell, Jeremy S.; Alder, Jay R.; Teats, Nathan	Exposure of cultural resources to 21st-century climate change: Towards a risk management plan	1	C		CLIMATE RISK MANAGEMENT	Anthropogenic climate change during the 21st century presents a significant challenge to the protection of cultural resources (CRs) on federal lands that encompass ~ 28% of the U.S. In particular, CRs on this land base may be adversely affected by a wide range of climate-change hazards, including damage by sea-level rise, enhanced deterioration by increasing temperature and precipitation, and des…		2022	35	*wildfire effects*
Baranowski, K; Faust, CL; Eby, P; Bharti, N	Baranowski, K.; Faust, C. L.; Eby, P.; Bharti, N.	Quantifying the impacts of Australian bushfires on native forests and gray-headed flying foxes	1	E		GLOBAL ECOLOGY AND CONSERVATION	Climate change is increasing the frequency and intensity of wildfires in many regions of the world. Changing fire regimes have been shown to delay vegetation recovery and shift distribution of ecosystems, increasing the importance of understanding the short-and long-term impacts of these changes. The unusually severe 2019-2020 Australian bushfire season has been linked to climate change and the i…	JUN	2021	27	*wildfire effects*
Forzieri, G; Feyen, L; Russo, S; Vousdoukas, M; Alfieri, L; Outten, S; Migliavacca, M; Bianchi, A; Rojas, R; Cid, A	Forzieri, Giovanni; Feyen, Luc; Russo, Simone; Vousdoukas, Michalis; Alfieri, Lorenzo; Outten, Stephen; Migliavacca, Mirco; Bianchi, Alessandra; Rojas, Rodrigo; Cid, Alba	Multi-hazard assessment in Europe under climate change	2	E		CLIMATIC CHANGE	While reported losses of climate-related hazards are at historically high levels, climate change is likely to enhance the risk posed by extreme weather events. Several regions are likely to be exposed to multiple climate hazards, yet their modeling in a joint scheme is still at the early stages. A multi-hazard framework to map exposure to multiple climate extremes in Europe along the twenty-first…	JUL	2016	137	*wildfire effects*
Hauer, ME; Santos-Lozada, AR	Hauer, Mathew E.; Santos-Lozada, Alexis R.	Inaction on Climate Change Projected to Reduce European Life Expectancy	2	P		POPULATION RESEARCH AND POLICY REVIEW	Climate change-related excess mortality estimates clearly demonstrate a dramatic impact on public health and human mortality. However, life expectancy at birth is more easily communicated and understood by the public. By properly situating climate change mortality within the contexts of life expectancy, we better represent the cost of climate change on longevity. In this paper, we convert excess …	JUN	2021	40	*wildfire effects*
Gawrych, M	Gawrych, Magdalena	Climate change and mental health: a review of current literature	2	M		PSYCHIATRIA POLSKA	This review article focuses on mental health implications of climate change. Global warming is likely to cause the severe widespread emergencies: extreme heat, droughts, wildfires, water-related disasters (i.e., flooding, hurricanes and coastal storms), extreme snow, severe thunderstorms and tornadoes. Rising temperatures, sea level rise and extreme weather events have led to secondary and tertia…		2022	56	*wildfire effects*
Sanchez, JJ; Marcos-Martinez, R; Srivastava, L; Soonsawad, N	Sanchez, Jose J.; Marcos-Martinez, Raymundo; Srivastava, Lorie; Soonsawad, Natthanij	Valuing the impacts of forest disturbances on ecosystem services: An examination of recreation and climate regulation services in U.S. national forests	1	E		TREES FORESTS AND PEOPLE	The increasing frequency and severity of forest disturbances challenge the sustainable provision of ecosystem services by forests, and this is true even in regions with net forest growth. The combination of ecosystem service losses from forest disturbances that are immediate as well as the slower post-disturbance process of forest regrowth could result in long-lasting social, economic, and enviro…	SEP	2021	5	*wildfire effects*
Ward, M; Carwardine, J; Watson, JEM; Pintor, A; Stuart, S; Possingham, HP; Rhodes, JR; Carey, AR; Auerbach, N; Reside, A; Yong, CJ; Tulloch, AIT	Ward, Michelle; Carwardine, Josie; Watson, James E. M.; Pintor, Anna; Stuart, Stephanie; Possingham, Hugh P.; Rhodes, Jonathan R.; Carey, Alexander R.; Auerbach, Nancy; Reside, April; Yong, Chuan Ji; Tulloch, Ayesha I. T.	How to prioritize species recovery after a megafire	1	E		CONSERVATION BIOLOGY	Due to climate change, megafires are increasingly common and have sudden, extensive impacts on many species over vast areas, leaving decision makers uncertain about how best to prioritize recovery. We devised a decision-support framework to prioritize conservation actions to improve species outcomes immediately after a megafire. Complementary locations are selected to extend recovery actions acro…	OCT	2022	36	*wildfire effects*
Robinson, NM; Leonard, SWJ; Bennett, AF; Clarke, MF	Robinson, Natasha M.; Leonard, Steve W. J.; Bennett, Andrew F.; Clarke, Michael F.	Are forest gullies refuges for birds when burnt? The value of topographical heterogeneity to avian diversity in a fire-prone landscape	1	E		BIOLOGICAL CONSERVATION	In forest ecosystems, uniformity in fire spread may be moderated by topography such that sheltered areas (e.g. gullies) escape fire. However, gullies are not immune to fire and, under extreme fire weather conditions, can burn. This may compromise their habitat value, and diminish differences in faunal communities across topographical gradients. We investigated the extent to which differences in a…	AUG	2016	200	*wildfire effects*
O'Dell, K; Ford, B; Fischer, EV; Pierce, JR	O'Dell, Katelyn; Ford, Bonne; Fischer, Emily V.; Pierce, Jeffrey R.	Contribution of Wildland-Fire Smoke to US PM2.5 and Its Influence on Recent Trends	1	P		ENVIRONMENTAL SCIENCE & TECHNOLOGY	Seasonal-mean concentrations of particulate matter with diameters smaller than 2.5 mu m (PM2.5) have been decreasing across the United States (US) for several decades, with large reductions in spring and summer in the eastern US. In contrast, summertime-mean PM2.5 in the western US has not significantly decreased. Wildfires, a large source of summertime PM2.5 in the western US, have been increasi…	FEB 19	2019	53	*wildfire effects*
Edwards, AC; Russell-Smith, J; Maier, SW	Edwards, Andrew C.; Russell-Smith, Jeremy; Maier, Stefan W.	A comparison and validation of satellite-derived fire severity mapping techniques in fire prone north Australian savannas: Extreme fires and tree stem mortality	1	E		REMOTE SENSING OF ENVIRONMENT	Severe fires in tropical savanna systems are recognised as incurring significant impacts on a variety of ecological attributes, including woody vegetation structure and greenhouse gas emissions. However, knowledge of the frequency and extent of severe fires is restricted given challenges associated with the development of reliable remotely sensed mapping procedures. This study takes advantage of …	MAR 1	2018	206	*wildfire effects*
Anderko, L; Pennea, E	Anderko, Laura; Pennea, Emma	Climate Changes Children's Health: Improving Clinical Practice to Address Changing Health Needs	2	P		JNP- THE JOURNAL FOR NURSE PRACTITIONERS	Climate change is impacting children's health in unprecedented ways. Although everyone is vulnerable to some health impacts associated with climate change, children are disproportionately affected because of their developing bodies. Climate changes that include extreme heat, flooding, rising sea levels, wildfires, and increasing carbon dioxide levels are associated with a wide range of health iss…	APR	2022	18	*wildfire effects*
Ekstrom, JA; Bedsworth, L	Ekstrom, Julia A.; Bedsworth, Louise	Adapting air quality management for a changing climate: Survey of local districts in California	1	P		JOURNAL OF THE AIR & WASTE MANAGEMENT ASSOCIATION	Air quality can be affected by weather and thus is sensitive to a changing climate. Wildfire (influenced by weather), consecutive high temperature summer days, and other extreme events are projected to become more severe and frequent with climate change. These may create challenging conditions for managing air quality despite policy targets to reduce precursor and pollutant emissions. Although ex…		2018	68	*wildfire effects*
Wang, JH	Wang, Jianhui	Power System Resilience: The Golden Rule of the Future Grid [Guest Editorial]	2	R		IEEE POWER & ENERGY MAGAZINE	The articles in this special section focus on the challenges faced by power grids worldwide. Global electric power systems are facing unprecedented challenges worldwide. Extreme events such as hurricanes, wildfires, and earthquakes have fundamentally changed the way the power grid is designed and operated. Power system planning and operation ought to go above and beyond the classical reliability …	JUL-AUG	2020	18	*wildfire effects*
Prats, SA; Wagenbrenner, JW; Martins, MAS; Malvar, MC; Keizer, JJ	Prats, Sergio Alegre; Wagenbrenner, Joseph W.; Martins, Martinho A. S.; Malvar, Maruxa Cortizo; Keizer, Jan Jacob	HYDROLOGIC IMPLICATIONS OF POST-FIRE MULCHING ACROSS DIFFERENT SPATIAL SCALES	1	E		LAND DEGRADATION & DEVELOPMENT	Besides direct damage, wildfires can produce striking direct and indirect impacts, including extreme runoff-erosion responses with serious negative consequences for land-use sustainability and downstream values at risk. The best way to reduce post-fire runoff is the rapid application of mulch: a protective cover of straw, needles, wood-based material, or other ground cover. In this study, we asse…	JUL	2016	27	*wildfire effects*
Schwartz, MJ; Santee, ML; Pumphrey, HC; Manney, GL; Lambert, A; Livesey, NJ; Millan, L; Neu, JL; Read, WG; Werner, F	Schwartz, Michael J.; Santee, Michelle L.; Pumphrey, Hugh C.; Manney, Gloria L.; Lambert, Alyn; Livesey, Nathaniel J.; Millan, Luis; Neu, Jessica L.; Read, William G.; Werner, Frank	Australian New Year's PyroCb Impact on Stratospheric Composition	1	E		GEOPHYSICAL RESEARCH LETTERS	Following the Australian New Year's pyrocumulonimbus complex between 29 December 2019 and 4 January 2020, the Aura Microwave Limb Sounder (MLS) observed a plume with unprecedented enhancements of H2O and biomass-burning products (CO, HCN, CH3Cl, CH3CN, and CH3OH) in the lower/middle stratosphere, accompanied by depressions in stratospheric species (O-3 and HNO3). The plume persisted for similar t…	DEC 28	2020	47	*wildfire effects*
Jordaan, SM; Siddiqi, A; Kakenmaster, W; Hill, AC	Jordaan, Sarah M.; Siddiqi, Afreen; Kakenmaster, William; Hill, Alice C.	The Climate Vulnerabilities of Global Nuclear Power	2	R		GLOBAL ENVIRONMENTAL POLITICS	Nuclear power-a source of low-carbon electricity-is exposed to increasing risks from climate change. Intensifying storms, droughts, extreme precipitation, wildfires, higher temperatures, and sea-level rise threaten supply disruptions and facility damage. Approximately 64 percent of installed capacity commenced operation between thirty and forty-eight years ago, before climate change was considere…	NOV	2019	19	*wildfire effects*
Staley, DM; Kean, JW; Rengers, FK	Staley, Dennis M.; Kean, Jason W.; Rengers, Francis K.	The recurrence interval of post-fire debris-flow generating rainfall in the southwestern United States	1	E		GEOMORPHOLOGY	In the southwestern United States, post-fire debris flows commonly initiate during short bursts of intense rainfall. To date, the frequency of the rainfall rates has not been quantified. Here, we combine an existing database of debris-flow occurrences and corresponding peak storm intensities with a geospatial library of rainfall recurrence interval (RI) information and climate type to determine t…	DEC 1	2020	370	*wildfire effects*
Crippa, P; Castruccio, S; Archer-Nicholls, S; Lebron, GB; Kuwata, M; Thota, A; Sumin, S; Butt, E; Wiedinmyer, C; Spracklen, DV	Crippa, P.; Castruccio, S.; Archer-Nicholls, S.; Lebron, G. B.; Kuwata, M.; Thota, A.; Sumin, S.; Butt, E.; Wiedinmyer, C.; Spracklen, D. V.	Population exposure to hazardous air quality due to the 2015 fires in Equatorial Asia	1	P		SCIENTIFIC REPORTS	Vegetation and peatland fires cause poor air quality and thousands of premature deaths across densely populated regions in Equatorial Asia. Strong El-Nino and positive Indian Ocean Dipole conditions are associated with an increase in the frequency and intensity of wildfires in Indonesia and Borneo, enhancing population exposure to hazardous concentrations of smoke and air pollutants. Here we inve…	NOV 16	2016	6	*wildfire effects*
Lopes, LF; Fernandes, PM; Rego, FC; Acacio, V	Lopes, Luis F.; Fernandes, Paulo M.; Rego, Francisco C.; Acacio, Vanda	Public funding constrains effective postfire emergency restoration in Portugal	1	E		RESTORATION ECOLOGY	In the last decades, fire regimes in Europe have changed toward an increased occurrence of extreme fire events with large burned areas and associated impacts. Portugal is one of the countries most affected by wildfires, with extraordinary negative impacts. Postfire emergency stabilization is an important restoration practice to mitigate fire impacts in the short term. The present study aims to im…	MAR	2023	31	*wildfire effects*
Alruwaili, M; Cipcigan, L	Alruwaili, Mohammed; Cipcigan, Liana	Optimal Annual Operational Cost of a Hybrid Renewable-Based Microgrid to Increase the Power Resilience of a Critical Facility	2	R		ENERGIES	With the rapid increment of power outages related to extreme natural disasters such as wildfires and severe storms, microgrids have the potential to enhance resilience locally. Traditionally, grid-connected microgrids are investigated from an economic perspective only, without focusing on resilience solutions benefits during grid interruptions. Hence, the presented work proposes a technical and e…	NOV	2022	15	*wildfire effects*
Burrell, AL; Sun, QQ; Baxter, R; Kukavskaya, EA; Zhila, S; Shestakova, T; Rogers, BM; Kaduk, J; Barrett, K	Burrell, Arden L.; Sun, Qiaoqi; Baxter, Robert; Kukavskaya, Elena A.; Zhila, Sergey; Shestakova, Tatiana; Rogers, Brendan M.; Kaduk, Jorg; Barrett, Kirsten	Climate change, fire return intervals and the growing risk of permanent forest loss in boreal Eurasia	1	E		SCIENCE OF THE TOTAL ENVIRONMENT	Climate change has driven an increase in the frequency and severity of fires in Eurasian boreal forests. A growing number of field studies have linked the change in fire regime to post-fire recruitment failure and permanent forest loss. In this study we used four burned area and two forest loss datasets to calculate the landscape-scale fire return interval (FRI) and associated risk of permanent f…	JUL 20	2022	831	*wildfire effects*
Roy, S; Vinayak, P; Von Stroh, D	Roy, Sneha; Vinayak, Pragun; Von Stroh, David	Modeling Demographic Relocation in Response to Climate Risk Factors and Gentrification Displacement Pressures	2	S		TRANSPORTATION RESEARCH RECORD	Climate risk factors, including wildfire, sea level rise, inland flooding, and extreme heat, as well as gentrification displacement pressures will be primary drivers of migration in the coming years. Travel demand modeling relies on reasonable and appropriate forecasts of demographic totals at the detail of travel analysis zones. Methodologies for developing scenarios in response to individual an…	JAN	2022	2676	*wildfire effects*
Saliman, A; Petersen-Rockney, M	Saliman, Aaron; Petersen-Rockney, Margiana	Rancher Experiences and Perceptions of Climate Change in the Western United States	2	S		RANGELAND ECOLOGY & MANAGEMENT	Ranchers in the western United States have long managed working landscapes prone to drought and wildfires. As the frequency and intensity of climate change impacts increase, ranchers will be front-line workers in the climate crisis-both adapting to climate impacts and managing landscapes with mitigation potential. This Forum paper first summarizes recent peer-reviewed research on ranchers and cli…	SEP	2022	84	*wildfire effects*
Smith-Tripp, SM; Eskelson, BNI; Coops, NC; Schwartz, NB	Smith-Tripp, Sarah M.; Eskelson, Bianca N. I.; Coops, Nicholas C.; Schwartz, Naomi B.	Canopy height impacts on the growing season and monthly microclimate in a burned forest of British Columbia, Canada	1	E		AGRICULTURAL AND FOREST METEOROLOGY	Forest canopies can buffer seedlings from extreme climate conditions. Yet, how disturbed forest canopies influence microclimate is not well understood, despite the important implications of microclimate for seedling establishment and post-disturbance successional trajectories. Better understanding of the relationship between a forest canopy and sub-canopy temperature and moisture conditions requi…	AUG 15	2022	323	*wildfire effects*
McCarty, JL; Aalto, J; Paunu, VV; Arnold, SR; Eckhardt, S; Klimont, Z; Fain, JJ; Evangeliou, N; Venalainen, A; Tchebakova, NM; Parfenova, EI; Kupiainen, K; Soja, AJ; Huang, L; Wilson, S	McCarty, Jessica L.; Aalto, Juha; Paunu, Ville-Veikko; Arnold, Steve R.; Eckhardt, Sabine; Klimont, Zbigniew; Fain, Justin J.; Evangeliou, Nikolaos; Venalainen, Ari; Tchebakova, Nadezhda M.; Parfenova, Elena, I; Kupiainen, Kaarle; Soja, Amber J.; Huang, Lin; Wilson, Simon	Reviews and syntheses: Arctic fire regimes and emissions in the 21st century	1	E		BIOGEOSCIENCES	In recent years, the pan-Arctic region has experienced increasingly extreme fire seasons. Fires in the northern high latitudes are driven by current and future climate change, lightning, fuel conditions, and human activity. In this context, conceptualizing and parameterizing current and future Arctic fire regimes will be important for fire and land management as well as understanding current and …	SEP 15	2021	18	*wildfire effects*
Sellitto, P; Belhadji, R; Kloss, C; Legras, B	Sellitto, Pasquale; Belhadji, Redha; Kloss, Corinna; Legras, Bernard	Radiative impacts of the Australian bushfires 2019-2020-Part 1: Large-scale radiative forcing	1	E		ATMOSPHERIC CHEMISTRY AND PHYSICS	As a consequence of extreme heat and drought, record-breaking wildfires developed and ravaged south-eastern Australia during the fire season 2019-2020. The fire strength reached its paroxysmal phase at the turn of the year 2019-2020. During this phase, pyrocumulonimbus clouds (pyroCb) developed and injected biomass burning aerosols and gases into the upper troposphere and lower stratosphere (UTLS…	JUL 20	2022	22	*wildfire effects*
Yang, XC; Zhao, CF; Yang, YK; Yan, X; Fan, H	Yang, Xingchuan; Zhao, Chuanfeng; Yang, Yikun; Yan, Xing; Fan, Hao	Statistical aerosol properties associated with fire events from 2002 to 2019 and a case analysis in 2019 over Australia	1	E		ATMOSPHERIC CHEMISTRY AND PHYSICS	Wildfires are an important contributor to atmospheric aerosols in Australia and could significantly affect the regional and even global climate. This study investigates the impact of fire events on aerosol properties along with the long-range transport of biomass-burning aerosol over Australia using multi-year measurements from Aerosol Robotic Network (AERONET) at 10 sites over Australia, a satel…	MAR 15	2021	21	*wildfire effects*
Allen, CD; Breshears, DD; McDowell, NG	Allen, Craig D.; Breshears, David D.; McDowell, Nate G.	On underestimation of global vulnerability to tree mortality and forest die-off from hotter drought in the Anthropocene	1	E		ECOSPHERE	Patterns, mechanisms, projections, and consequences of tree mortality and associated broadscale forest die-off due to drought accompanied by warmer temperatures-hotter drought'', an emerging characteristic of the Anthropocene-are the focus of rapidly expanding literature. Despite recent observational, experimental, and modeling studies suggesting increased vulnerability of trees to hotter drought…	AUG	2015	6	*wildfire effects*
Canes, ME	Canes, Michael E.	Protecting Low-Income Housing from Climate Risks	2	S		CITYSCAPE	Buildings are vulnerable to short term extreme weather events such as flooding, high winds, wildfires and heavy precipitation, and to longer term forces such as soil erosion and extended heat waves. A warming global climate increases the risks of these types of events, necessitating a strategy to manage them. Protocols have been developed to incorporate climate risks into risk management strategi…		2019	21	*wildfire effects*
Collins, L; Penman, T; Ximenes, FD; Binns, D; York, A; Bradstock, R	Collins, Luke; Penman, Trent; Ximenes, Fabiano de Aquino; Binns, Doug; York, Alan; Bradstock, Ross	Impacts of Frequent Burning on Live Tree Carbon Biomass and Demography in Post-Harvest Regrowth Forest	1	E		FORESTS	The management of forest ecosystems to increase carbon storage is a global concern. Fire frequency has the potential to shift considerably in the future. These shifts may alter demographic processes and growth of tree species, and consequently carbon storage in forests. Examination of the sensitivity of forest carbon to the potential upper and lower extremes of fire frequency will provide crucial…	APR	2014	5	*wildfire effects*
San-Miguel-Ayanz, J; Moreno, JM; Camia, A	San-Miguel-Ayanz, Jesus; Manuel Moreno, Jose; Camia, Andrea	Analysis of large fires in European Mediterranean landscapes: Lessons learned and perspectives	1	P		FOREST ECOLOGY AND MANAGEMENT	Extreme fire events, also referred to as megafires, are not uncommon events on a global scale; they tend to happen a steady frequency in different parts of the world, although, at a local or regional scale, they constitute unique and severe fire episodes. Even if there is not a complete agreement on the term, megafires often refers to those fire events that cause catastrophic damages in terms of …	APR 15	2013	294	*wildfire effects*
Palinkas, LA; O'Donnell, ML; Lau, W; Wong, M	Palinkas, Lawrence A.; O'Donnell, Meaghan L.; Lau, Winnie; Wong, Marleen	Strategies for Delivering Mental Health Services in Response to Global Climate Change: A Narrative Review	2	M		INTERNATIONAL JOURNAL OF ENVIRONMENTAL RESEARCH AND PUBLIC HEALTH	This narrative review examined strategies for preparedness and response to mental health impacts of three forms of climate change from a services perspective: (1) acute and extreme weather events such as hurricanes, floods, and wildfires, (2) sub-acute or long-term events such as droughts and heatwaves; and (3) the prospect of long-term and permanent changes, including higher temperatures, rising…	NOV	2020	17	*wildfire effects*
Nassif, AB; Ericson, S; Abbey, C; Jeffers, R; Hotchkiss, E; Bahramirad, S	Nassif, Alexandre B.; Ericson, Sean; Abbey, Chad; Jeffers, Robert; Hotchkiss, Eliza; Bahramirad, Shay	Valuing Resilience Benefits of Microgrids for an Interconnected Island Distribution System	2	R		ELECTRONICS	Extreme climate-driven events such as hurricanes, floods, and wildfires are becoming more intense in areas exposed to these threats, requiring approaches to improve the resilience of the electrical infrastructure serving these communities. Long-duration outages caused by such high impact events propagate to economic, health, and social consequences for communities. As essential service providers,…	DEC	2022	11	*wildfire effects*
D'Angelo, G; Guimond, S; Reisner, J; Peterson, DA; Dubey, M	D'Angelo, Gennaro; Guimond, Steve; Reisner, Jon; Peterson, David A.; Dubey, Manvendra	Contrasting Stratospheric Smoke Mass and Lifetime From 2017 Canadian and 2019/2020 Australian Megafires: Global Simulations and Satellite Observations	1	E		JOURNAL OF GEOPHYSICAL RESEARCH-ATMOSPHERES	Stratospheric injections of carbonaceous aerosols and combustion gases by extreme wildfires have become increasingly common. Recent megafires, particularly large and intense fires, delivered particulate burdens to the lower stratosphere comparable to those of moderate volcanic eruptions. The 2017 Canadian megafire generated four large Pyrocumulonimbi (pyroCbs), injecting up to approximate to 0.3 …	MAY 27	2022	127	*wildfire effects*
Leal, W; Azeiteiro, UM; Balogun, AL; Setti, AFF; Mucova, SAR; Ayal, D; Totin, E; Lydia, AM; Kalaba, FK; Oguge, NO	Leal Filho, Walter; Azeiteiro, Ulisses Miranda; Balogun, Abdul-Lateef; Setti, Andreia Faraoni Freitas; Mucova, Serafino A. R.; Ayal, Desalegn; Totin, Edmond; Lydia, Adeleke Mosunmola; Kalaba, Felix Kanungwe; Oguge, Nicholas Otienoh	The influence of ecosystems services depletion to climate change adaptation efforts in Africa	2	E		SCIENCE OF THE TOTAL ENVIRONMENT	Climate change is one of the major challenges societies round the world face at present. Apart from efforts to achieve a reduction of emissions of greenhouse gases so as to mitigate the problem, there is a perceived need for adaptation initiatives urgently. Ecosystems are known to play an important role in climate change adaptation processes, since some of the services they provide, may reduce th…	JUL 20	2021	779	*wildfire effects*
Buonocore, JJ; Robinson, LA; Hammitt, JK; O'Keeffe, L	Buonocore, Jonathan J.; Robinson, Lisa A.; Hammitt, James K.; O'Keeffe, Lucy	Estimating the Potential Health Benefits of Air Quality Warnings	1	P		RISK ANALYSIS	National, state, and local air quality authorities issue warnings urging residents to stay indoors or to take other precautions when pollutant levels are expected to exceed defined thresholds. Previous work explores the impact of warnings on specific activities but not the health improvements that might result if individuals fully responded to the recommendations. We estimate these potential heal…	APR	2021	41	*wildfire effects*
Buotte, PC; Levis, S; Law, BE; Hudiburg, TW; Rupp, DE; Kent, JJ	Buotte, Polly C.; Levis, Samuel; Law, Beverly E.; Hudiburg, Tara W.; Rupp, David E.; Kent, Jeffery J.	Near-future forest vulnerability to drought and fire varies across the western United States	1	E		GLOBAL CHANGE BIOLOGY	Recent prolonged droughts and catastrophic wildfires in the western United States have raised concerns about the potential for forest mortality to impact forest structure, forest ecosystem services, and the economic vitality of communities in the coming decades. We used the Community Land Model (CLM) to determine forest vulnerability to mortality from drought and fire by the year 2049. We modifie…	JAN	2019	25	*wildfire effects*
de Oliveira, H; de Oliveira, JF; da Silva, MV; Jardim, AMDF; Shah, M; Gobo, JPA; Blanco, CJC; Pimentel, LCG; da Silva, C; da Silva, EB; Machado, TD; Pereira, CR; Valappil, NKM; Hamza, V; Haq, MA; Khan, I; Mohamed, A; Attia, EA	de Oliveira Filho, Helvecio; de Oliveira-Junior, Jose Francisco; da Silva, Marcos Vinicius; da Rosa Ferraz Jardim, Alexandre Manicoba; Shah, Munawar; Assis Gobo, Joao Paulo; Cavalcante Blanco, Claudio Jose; Gomes Pimentel, Luiz Claudio; da Silva, Corbiniano; da Silva, Elania Barros; Machado, Thelma de Barros; Pereira, Carlos Rodrigues; Modon Valappil, Ninu Krishnan; Hamza, Vijith; Haq, Mohd Anul;…	Dynamics of Fire Foci in the Amazon Rainforest and Their Consequences on Environmental Degradation	1	E		SUSTAINABILITY	Burns are common practices in Brazil and cause major fires, especially in the Legal Amazon. This study evaluated the dynamics of the fire foci in the Legal Amazon in Brazil and their consequences on environmental degradation, particularly in the transformation of the forest into pasture, in livestock and agriculture areas, mining activities and urbanization. The fire foci data were obtained from …	AUG	2022	14	*wildfire effects*
Mori, AS; Spies, TA; Sudmeier-Rieux, K; Andrade, A	Mori, Akira S.; Spies, Thomas A.; Sudmeier-Rieux, Karen; Andrade, Angela	Reframing ecosystem management in the era of climate change: Issues and knowledge from forests	2	E		BIOLOGICAL CONSERVATION	Climate change is one of the significant concerns in land and resource management, creating an urgent need to build social-ecological capacity to address widespread and uncertain environmental changes. Given the diversity and complexity of ecological responses to climate change ecosystem management approaches are needed to provide solutions for meeting both ecological and human needs, while reduc…	SEP	2013	165	*wildfire effects*
Buchholz, R; Banusiewicz, JD; Burgess, S; Crocker-Buta, S; Eveland, L; Fuller, L	Buchholz, Richard; Banusiewicz, John D.; Burgess, Stephanie; Crocker-Buta, Sarah; Eveland, Lauren; Fuller, Lauren	Behavioural research priorities for the study of animal response to climate change	2	E		ANIMAL BEHAVIOUR	Behavioural traits are thought to be important determinants of the resilience of animal species to a rapidly changing global climate. Although increasing temperature has taken centre stage in the debate over climate change, animals will have to survive more than just extreme heat to persist in the Anthropocene. The aim of this review is to stimulate interest in the opportunities for integrative a…	APR	2019	150	*wildfire effects*
Xie, HT; Fawcett, JE; Wang, GG	Xie, Hongtao; Fawcett, Jennifer E.; Wang, G. Geoff	Fuel dynamics and its implication to fire behavior in loblolly pine-dominated stands after southern pine beetle outbreak	1	E		FOREST ECOLOGY AND MANAGEMENT	Southern pine beetle (SPB) (Dendroctonus frontalis Zimm) outbreaks and wildfire occurrence in recent decades has triggered growing concerns regarding their possible interactions. However, few studies have quantified the fuel characteristics of SPB-killed stands, especially the dynamics of the resulting fuel complex. More importantly, how changes in the fuel complex will affect fire behavior remai…	JUN 15	2020	466	*wildfire effects*
Rivas, Y; Retamal-Salgado, J; Knicker, H; Matus, F; Rivera, D	Rivas, Yessica; Retamal-Salgado, Jorge; Knicker, Heike; Matus, Francisco; Rivera, Diego	Neutral Sugar Content and Composition as a Sensitive Indicator of Fire Severity in the Andisols of an Araucaria-Nothofagus Forest in Southern Chile	1	E		SUSTAINABILITY	Wildfire induces soil alterations that have a long-term impact on soil organic matter (SOM) quality. We postulated that after different fire severities, the neutral sugars in soils can be used as an indicator of soil organic matter quality after fire. The aim of this study was to determine the contribution of neutral sugar, bulk and occluded particulate organic matter (oPOM) affected by wildfire,…	NOV	2021	13	*wildfire effects*
Bixler, RP; Yang, EJ; Richter, SM; Coudert, M	Bixler, R. Patrick; Yang, Euijin; Richter, Steven M.; Coudert, Marc	Boundary crossing for urban community resilience: A social vulnerability and multi-hazard approach in Austin, Texas, USA	2	S		INTERNATIONAL JOURNAL OF DISASTER RISK REDUCTION	Natural hazard exposure in urban communities continues to increase, driven by changes in land use, climate, and demographics. Socially vulnerable populations disproportionately inhabit hazard-prone areas, are more sensitive to significant impacts, and have less capacity to cope with socio-natural disasters. One approach to address the challenges of increasing urban hazard risk is to connect hazar…	DEC	2021	66	*wildfire effects*
Mundo, IA; Villalba, R; Veblen, TT; Kitzberger, T; Holz, A; Paritsis, J; Ripalta, A	Mundo, Ignacio A.; Villalba, Ricardo; Veblen, Thomas T.; Kitzberger, Thomas; Holz, Andres; Paritsis, Juan; Ripalta, Alberto	Fire history in southern Patagonia: human and climate influences on fire activity in Nothofagus pumilio forests	1	E		ECOSPHERE	Fire is a major disturbance affecting forests worldwide with significant economic, social, and ecological impacts. The southernmost forests on Earth extend continuously along the Andes from mid-to subantarctic latitudes in South America. In this region, warming and drying trends since the mid-20th century have been linked to a positive trend in the Southern Annual Mode (SAM), the leading mode of …	SEP	2017	8	*wildfire effects*
Greenberg, M	Greenberg, Miriam	Seeking Shelter: How Housing and Urban Exclusion Shape Exurban Disaster	1	S		SOCIOLOGICA-INTERNATIONAL JOURNAL FOR SOCIOLOGICAL DEBATE	From extreme weather to infectious disease, disasters now arrive in ever more rapid suc-cession, combining with and compounding one another with increasing complexity and potential for crisis. In this context I suggest a particularly important site for analysis and intervention: the chronic lack of affordable housing and broader processes of exclusion now prevalent in cities around the world. The…		2021	15	*wildfire effects*
Walton, AA; Marr, J; Cahillane, MJ; Bush, K	Abrash Walton, Abigail; Marr, Janine; Cahillane, Matthew J.; Bush, Kathleen	Building Community Resilience to Disasters: A Review of Interventions to Improve and Measure Public Health Outcomes in the Northeastern United States	1	P		SUSTAINABILITY	Climate change-related natural disasters, including wildfires and extreme weather events, such as intense storms, floods, and heatwaves, are increasing in frequency and intensity. These events are already profoundly affecting human health in the United States and globally, challenging the ability of communities to prepare, respond, and recover. The purpose of this research was to examine the peer…	NOV	2021	13	*wildfire effects*
Lancaster, JT; Swanson, BJ; Lukashov, SG; Oakley, NS; Lee, JB; Spangler, ER; Hernandez, JL; Olson, BPE; Defrisco, MJ; Lindsay, DN; Schwartz, YJ; Mccrea, SE; Roffers, PD; Tran, CM	Lancaster, Jeremy T.; Swanson, Brian J.; Lukashov, Stefani G.; Oakley, Nina S.; Lee, Jacob B.; Spangler, Eleanor R.; Hernandez, Janis L.; Olson, Brian P. E.; Defrisco, Mike J.; Lindsay, Donald N.; Schwartz, Yonni J.; Mccrea, Solomon E.; Roffers, Peter D.; Tran, Christopher M.	Observations and Analyses of the 9 January 2018 Debris-Flow Disaster, Santa Barbara County, California	1	S		ENVIRONMENTAL & ENGINEERING GEOSCIENCE	The post-Thomas Fire debris flows of 9 January 2018 killed 23 people, damaged 558 structures, and caused severe damage to infrastructure in Montecito and Carpinteria, CA. U.S. Highway 101 was closed for 13 days, significantly impacting transportation and commerce in the region. A narrow cold frontal rain band generated extreme rainfall rates within the western burn area, triggering runoff-driven …	FEB	2021	27	*wildfire effects*
Dastoor, A; Wilson, SJ; Travnikov, O; Ryjkov, A; Angot, H; Christensen, JH; Steenhuisen, F; Muntean, M	Dastoor, Ashu; Wilson, Simon J.; Travnikov, Oleg; Ryjkov, Andrei; Angot, Helene; Christensen, Jesper H.; Steenhuisen, Frits; Muntean, Marilena	Arctic atmospheric mercury: Sources and changes	1	E		SCIENCE OF THE TOTAL ENVIRONMENT	Global anthropogenic and legacy mercury (Hg) emissions are the main sources of Arctic Hg contamination, primarily transported there via the atmosphere. This review summarizes the state of knowledge of the global anthropogenic sources of Hg emissions, and examines recent changes and source attribution of Hg transport and deposition to the Arctic using models. Estimated global anthropogenic Hg emis…	SEP 15	2022	839	*wildfire effects*
Thompson, JJ; Wilby, RL; Hillier, JK; Connell, R; Saville, GR	Thompson, Joshua J.; Wilby, Robert L.; Hillier, John K.; Connell, Richenda; Saville, Geoffrey R.	Climate Gentrification: Valuing Perceived Climate Risks in Property Prices	2	R		ANNALS OF THE AMERICAN ASSOCIATION OF GEOGRAPHERS	There is growing evidence that physical climate hazards-such as floods and wildfires-affect property prices. Climate change scenarios suggest more frequent and severe physical climate hazards in the future, coinciding with greater exposure of populations to such threats. This raises concern because changes in property prices pose risks to homeowners' financial status, as well as to the insurance …	2022 DEC 16	2022		*wildfire effects*
Buryak, LV; Kukavskaya, EA; Ivanov, VA; Malykh, OF; Kotelnikov, RV	Buryak, L., V; Kukavskaya, E. A.; Ivanov, V. A.; Malykh, O. F.; Kotelnikov, R., V	Assessment of Fire Hazard and Its Dynamics in Forest Areas of Siberia	1	E		CONTEMPORARY PROBLEMS OF ECOLOGY	The existing methods for the assessment of fire hazard are analyzed. For the forest regions of Siberia, which are known for the highest indicators of fire hazard, data has been assembled on the degree of natural and weather-dependent fire hazard, as well as the hazard from a source of ignition. It is proposed to assess the natural fire hazard with allowance for the geographical-zonal and general …	DEC	2021	14	*wildfire effects*
Kelly, R; Chipman, ML; Higuera, PE; Stefanova, I; Brubaker, LB; Hu, FS	Kelly, Ryan; Chipman, Melissa L.; Higuera, Philip E.; Stefanova, Ivanka; Brubaker, Linda B.; Hu, Feng Sheng	Recent burning of boreal forests exceeds fire regime limits of the past 10,000 years	1	E		PROCEEDINGS OF THE NATIONAL ACADEMY OF SCIENCES OF THE UNITED STATES OF AMERICA	Wildfire activity in boreal forests is anticipated to increase dramatically, with far-reaching ecological and socioeconomic consequences. Paleorecords are indispensible for elucidating boreal fire regime dynamics under changing climate, because fire return intervals and successional cycles in these ecosystems occur over decadal to centennial timescales. We present charcoal records from 14 lakes i…	AUG 6	2013	110	*wildfire effects*
Rossi, LC; Berenguer, E; Lees, AC; Barlow, J; Ferreira, J; Franca, FM; Tavares, P; Pizo, MA	Rossi, Liana Chesini; Berenguer, Erika; Lees, Alexander Charles; Barlow, Jos; Ferreira, Joice; Franca, Filipe M.; Tavares, Paulo; Pizo, Marco Aurelio	Predation on artificial caterpillars following understorey fires in human-modified Amazonian forests	1	E		BIOTROPICA	Tropical forests are facing several impacts from anthropogenic disturbances, climate change, and extreme climate events, with potentially severe consequences for ecological functions, such as predation on folivorous invertebrates. Folivory has a major influence on tropical forests by affecting plant fitness and overall seedling performance. However, we do not know whether the predation of folivor…	MAY	2022	54	*wildfire effects*
Wooster, MJ; Gaveau, DLA; Salim, MA; Zhang, TR; Xu, WD; Green, DC; Huijnen, V; Murdiyarso, D; Gunawan, D; Borchard, N; Schirrmann, M; Main, B; Sepriando, A	Wooster, Martin J.; Gaveau, David. L. A.; Salim, Mohammad A.; Zhang, Tianran; Xu, Weidong; Green, David C.; Huijnen, Vincent; Murdiyarso, Daniel; Gunawan, Dodo; Borchard, Nils; Schirrmann, Michael; Main, Bruce; Sepriando, Alpon	New Tropical Peatland Gas and Particulate Emissions Factors Indicate 2015 Indonesian Fires Released Far More Particulate Matter (but Less Methane) than Current Inventories Imply	1	E		REMOTE SENSING	Deforestation and draining of the peatlands in equatorial SE Asia has greatly increased their flammability, and in September-October 2015 a strong El Nifio-related drought led to further drying and to widespread burning across parts of Indonesia, primarily on Kalimantan and Sumatra. These fires resulted in some of the worst sustained outdoor air pollution ever recorded, with atmospheric particula…	APR	2018	10	*wildfire effects*
Kolb, TE; Flathers, K; Bradford, JB; Andrews, C; Asherin, LA; Moser, WK	Kolb, Thomas E.; Flathers, Kelsey; Bradford, John B.; Andrews, Caitlin; Asherin, Lance A.; Moser, W. Keith	Stand density, drought, and herbivory constrain ponderosa pine regeneration pulse	1	E		CANADIAN JOURNAL OF FOREST RESEARCH	Trees in dry forests often regenerate in episodic pulses when wet periods coincide with ample seed production. Factors leading to success or failure of regeneration pulses are poorly understood. We investigated the impacts of stand thinning on survival and growth of the 2013 cohort of ponderosa pine (Pinus ponderosa Douglas ex P. Lawson & C. Lawson) seedlings in northern Arizona, United States. W…	SEP	2020	50	*wildfire effects*
[truncated: 3 more rows]

## Sheet: R2 - Metadata
Title	Included articles for Review 2 of manuscript 'In this current wildfire crisis, acknowledge widespread suffering'
Inclusion =1	Article is included due to topic surrounding suffering caused by extreme wildfire impacts or effects
Inclusion = 2	Article is included due to topic surrounding extreme weather events and climate change with direct reference to wildfire evenets
Suffering = E	Environmental Suffering
Suffering = P	Physical Suffering
Suffering = M	Mental Suffering
Suffering = S	Social Suffering
[truncated: 5 more rows]

## Sheet: Outcomes
Review	Sum	Suffering	Type	Percentage	Total (Review 2)			N from both reviews
[truncated: 19 more rows]
